# Supplementary material for: 4-(3-Fluoro-4-methyl­anilino)-2-methyl­idene-4-oxo­butanoic acid
Source: Acta Crystallogr Sect E Struct Rep Online. 2013 Nov 9;69(Pt 12):o1752. doi: 10.1107/S160053681302998X (PMC3885031; doi:10.1107/S160053681302998X)
Supplement: Supplementary file 1 [file e-69-o1752-sup1.cif]

##############################################################################
#                                                                            #
# This CIF contains the data in a paper accepted for publication in          #
# Acta Crystallographica Section E. It conforms to the requirements of       #
# Notes for Authors for Acta Crystallographica Section E, and has been       #
# peer reviewed under the auspices of the IUCr Commission on Journals.       #
#                                                                            #
# Full details of the Crystallographic Information File format               #
# are given in the paper "The Crystallographic Information File (CIF):       #
# a New Standard Archive File for Crystallography" by S. R. Hall, F. H.      #
# Allen and I. D. Brown [Acta Cryst. (1991), A47, 655-685].                  #
#                                                                            #
# The current version of the core CIF dictionary is obtainable from          #
# ftp://ftp.iucr.org/pub/cif_core.dic.                                       #
#                                                                            #
# Software is freely available for graphical display of the structure(s)     #
# in this CIF. For information consult the CIF software page                 #
# http://www.iucr.org/resources/cif/software.                                #
#                                                                            #
# This file may be used for bona fide research purposes within the           #
# scientific community so long as proper attribution is given to the journal # 
# article from which it was obtained.                                        #
#                                                                            #
##############################################################################
data_I
_audit_creation_method
;
  Olex2 1.2
  (compiled Apr 23 2013 17:54:37, GUI svn.r4466)
;
_journal_date_recd_electronic     2013-10-05
_journal_date_accepted     2013-11-01
_journal_name_full     'Acta Crystallographica, Section E'
_journal_year     2013
_journal_volume     69
_journal_issue     12
_journal_page_first     o1752
_journal_page_last     o1752
_journal_paper_category     QO
_journal_paper_doi     10.1107/S160053681302998X
_journal_coeditor_code     BV2227
_publ_contact_author_name     'Jasinski, Jerry P.'
_publ_contact_author_address
;
Department of Chemistry
Keene State College
229 Main Street
Keene, New Hampshire 03435, USA
;
_publ_contact_author_email     jjasinski@keene.edu
_publ_contact_author_fax     ?
_publ_contact_author_phone     '603 358-2563'
_publ_section_title
;
4-(3-Fluoro-4-methylanilino)-2-methylidene-4-oxobutanoic acid
;
loop_
    _publ_author_name
    _publ_author_address
    'Nayak, Prakash S.'
;
Department of Studies in Chemistry,
Mangalore University,
Mangalagangotri 574 199, India
;
    'Narayana, B.'
;
Department of Studies in Chemistry,
Mangalore University,
Mangalagangotri 574 199, India
;
    'Jasinski, Jerry P.'
;
Department of Chemistry
Keene State College
229 Main Street
Keene, NH 03435-2001, USA
;
    'Yathirajan, H. S.'
;
Department of Studies in Chemistry
University of Mysore
Manasagangotri, Mysore 570 006, India
;
    'Kaur, Manpreet'
;
Department of Studies in Chemistry
University of Mysore
Manasagangotri, Mysore 570 006, India
;
_database_code_depnum_ccdc_archive     'CCDC 969912'
_chemical_name_systematic
;
4-(3-Fluoro-4-methylanilino)-2-methylidene-4-oxobutanoic acid
;
_chemical_name_common
;
4-(3-Fluoro-4-methylanilino)-2-methylidene-4-oxobutanoic acid
;
_chemical_formula_moiety     'C12 H12 F N O3'
_chemical_formula_sum     'C12 H12 F N O3'
_chemical_formula_iupac     'C12 H12 F N O3'
_chemical_formula_weight     237.23
_chemical_melting_point     ?
_shelx_space_group_comment
;
The symmetry employed for this shelxl refinement is uniquely defined
by the following loop, which should always be used as a source of
symmetry information in preference to the above space-group names.
They are only intended as comments.
;
_space_group_crystal_system     triclinic
_space_group_name_H-M_alt     'P -1'
_space_group_name_Hall     '-P 1'
loop_
    _space_group_symop_operation_xyz
    'x, y, z'
    '-x, -y, -z'
_cell_length_a     6.3368(3)
_cell_length_b     8.2642(4)
_cell_length_c     21.0277(11)
_cell_angle_alpha     84.057(4)
_cell_angle_beta     89.798(4)
_cell_angle_gamma     86.062(4)
_cell_volume     1092.69(9)
_cell_formula_units_Z     4
_cell_measurement_reflns_used     3167
_cell_measurement_theta_min     3.3053
_cell_measurement_theta_max     32.7184
_cell_measurement_temperature     173(2)
_exptl_crystal_description     irregular
_exptl_crystal_colour     colourless
_exptl_crystal_size_max     0.38
_exptl_crystal_size_mid     0.32
_exptl_crystal_size_min     0.16
_exptl_crystal_density_diffrn     1.442
_exptl_crystal_density_meas     ?
_exptl_crystal_density_method     ?
_exptl_crystal_F_000     496
_exptl_absorpt_coefficient_mu     0.115
_exptl_absorpt_correction_type     multi-scan
_exptl_absorpt_process_details
;
(CrysAlis PRO and CrysAlis RED; Agilent, 2012)
;
_shelx_estimated_absorpt_T_min     ?
_shelx_estimated_absorpt_T_max     ?
_exptl_absorpt_correction_T_min     0.67337
_exptl_absorpt_correction_T_max     1.00000
_exptl_special_details     ?
_diffrn_ambient_temperature     173(2)
_diffrn_radiation_type     'Mo K\a'
_diffrn_radiation_wavelength     0.7107
_diffrn_radiation_monochromator     graphite
_diffrn_measurement_device_type     'Agilent Xcalibur (Eos, Gemini)'
_diffrn_measurement_method     '\w scans'
_diffrn_detector_area_resol_mean     16.0416
_diffrn_reflns_number     13094
_diffrn_reflns_av_R_equivalents     0.0317
_diffrn_reflns_theta_min     3.312
_diffrn_reflns_theta_max     32.793
_diffrn_reflns_theta_full     25.242
_diffrn_measured_fraction_theta_max     0.9865
_diffrn_measured_fraction_theta_full     0.9987
_diffrn_reflns_limit_h_min     -9
_diffrn_reflns_limit_h_max     9
_diffrn_reflns_limit_k_min     -11
_diffrn_reflns_limit_k_max     12
_diffrn_reflns_limit_l_min     -30
_diffrn_reflns_limit_l_max     31
_refine_special_details     ?
_reflns_number_total     7221
_reflns_number_gt     4872
_reflns_threshold_expression     I>2\s(I)
_refine_ls_structure_factor_coef     Fsqd
_refine_ls_matrix_type     full
_refine_ls_R_factor_all     0.1127
_refine_ls_R_factor_gt     0.0808
_refine_ls_wR_factor_gt     0.1970
_refine_ls_wR_factor_ref     0.2205
_refine_ls_goodness_of_fit_ref     1.059
_refine_ls_restrained_S_all     1.059
_refine_ls_number_reflns     7221
_refine_ls_number_parameters     327
_refine_ls_number_restraints     0
_refine_ls_hydrogen_treatment     mixed
_refine_ls_weighting_scheme     calc
_refine_ls_weighting_details
              'w=1/[\s^2^(Fo^2^)+(0.0895P)^2^+0.6971P] where P=(Fo^2^+2Fc^2^)/3'
_atom_sites_solution_hydrogens     mixed
_atom_sites_solution_primary     direct
_atom_sites_solution_secondary     ?
_refine_ls_shift/su_max     0.000
_refine_ls_shift/su_mean     0.000
_refine_diff_density_max     0.675
_refine_diff_density_min     -0.282
_refine_ls_extinction_method     none
_refine_ls_extinction_coef     .
loop_
    _atom_type_symbol
    _atom_type_description
    _atom_type_scat_dispersion_real
    _atom_type_scat_dispersion_imag
    _atom_type_scat_source
    'C' 'C' 0.0033 0.0016
                         'International Tables Vol C Tables 4.2.6.8 and 6.1.1.4'
    'H' 'H' 0.0000 0.0000
                         'International Tables Vol C Tables 4.2.6.8 and 6.1.1.4'
    'N' 'N' 0.0061 0.0033
                         'International Tables Vol C Tables 4.2.6.8 and 6.1.1.4'
    'O' 'O' 0.0106 0.0060
                         'International Tables Vol C Tables 4.2.6.8 and 6.1.1.4'
    'F' 'F' 0.0171 0.0103
                         'International Tables Vol C Tables 4.2.6.8 and 6.1.1.4'
_computing_data_collection     'CrysAlis PRO (Agilent, 2012)'
_computing_cell_refinement     'CrysAlis PRO (Agilent, 2012)'
_computing_data_reduction     'CrysAlis RED (Agilent, 2012)'
_computing_structure_solution     'SUPERFLIP (Palatinus & Chapuis, 2007)'
_computing_structure_refinement     'SHELXL2013 (Sheldrick, 2008)'
_computing_molecular_graphics     'OLEX2 (Dolomanov <i>et al.</i>, 2009)'
_computing_publication_material     'OLEX2 (Dolomanov <i>et al.</i>, 2009)'
loop_
    _atom_site_type_symbol
    _atom_site_label
    _atom_site_fract_x
    _atom_site_fract_y
    _atom_site_fract_z
    _atom_site_U_iso_or_equiv
    _atom_site_adp_type
    _atom_site_calc_flag
    _atom_site_occupancy
    _atom_site_disorder_assembly
    _atom_site_disorder_group
    F F1A 0.2264(3) 0.7138(2) 0.08603(8) 0.0598(5) Uani d 1 . .
    O O1A -0.0578(3) 0.49102(19) 0.28774(8) 0.0317(4) Uani d 1 . .
    O O2A -0.2598(3) 0.4663(2) 0.46934(8) 0.0326(4) Uani d 1 . .
    H H2A -0.1978 0.5069 0.4973 0.049 Uiso calc 1 . .
    O O3A 0.0704(2) 0.3813(2) 0.44375(8) 0.0301(3) Uani d 1 . .
    N N1A 0.1954(3) 0.3003(2) 0.26309(9) 0.0267(4) Uani d 1 . .
    H H1A 0.2466 0.2026 0.2745 0.032 Uiso calc 1 . .
    C C1A 0.0240(3) 0.3514(2) 0.29537(9) 0.0223(4) Uani d 1 . .
    C C2A -0.0635(3) 0.2194(2) 0.34215(10) 0.0253(4) Uani d 1 . .
    H H2AA -0.1345 0.1443 0.3184 0.030 Uiso calc 1 . .
    H H2AB 0.0528 0.1584 0.3656 0.030 Uiso calc 1 . .
    C C3A -0.2160(3) 0.2886(2) 0.38861(10) 0.0239(4) Uani d 1 . .
    C C4A -0.1221(3) 0.3827(2) 0.43641(10) 0.0236(4) Uani d 1 . .
    C C5A -0.4195(4) 0.2636(3) 0.38952(12) 0.0324(5) Uani d 1 . .
    H H5AA -0.518(5) 0.312(4) 0.4188(14) 0.038(8) Uiso d 1 . .
    H H5AB -0.483(5) 0.204(4) 0.3585(15) 0.049(9) Uiso d 1 . .
    C C6A 0.3022(4) 0.3877(3) 0.21259(10) 0.0266(4) Uani d 1 . .
    C C7A 0.2073(4) 0.5190(3) 0.17415(11) 0.0310(5) Uani d 1 . .
    H H7A 0.0701 0.5593 0.1820 0.037 Uiso calc 1 . .
    C C8A 0.3231(4) 0.5879(3) 0.12384(11) 0.0349(5) Uani d 1 . .
    C C9A 0.5269(4) 0.5377(3) 0.10906(12) 0.0351(5) Uani d 1 . .
    C C10A 0.6179(4) 0.4087(3) 0.14927(13) 0.0388(6) Uani d 1 . .
    H H10A 0.7570 0.3716 0.1421 0.047 Uiso calc 1 . .
    C C11A 0.5091(4) 0.3328(3) 0.19983(12) 0.0337(5) Uani d 1 . .
    H H11A 0.5743 0.2450 0.2253 0.040 Uiso calc 1 . .
    C C12A 0.6457(5) 0.6181(4) 0.05352(13) 0.0477(7) Uani d 1 . .
    H H12D 0.5574 0.7058 0.0320 0.072 Uiso calc 1 . .
    H H12E 0.6843 0.5394 0.0242 0.072 Uiso calc 1 . .
    H H12F 0.7712 0.6602 0.0689 0.072 Uiso calc 1 . .
    F F1B 0.6414(3) 1.0662(3) 0.05324(7) 0.0555(5) Uani d 1 . .
    O O1B 0.4220(3) 0.97672(18) 0.28923(8) 0.0288(3) Uani d 1 . .
    O O2B 0.2374(3) 0.9727(2) 0.47086(8) 0.0350(4) Uani d 1 . .
    H H2B 0.3050 1.0169 0.4965 0.053 Uiso calc 1 . .
    O O3B 0.5598(2) 0.8739(2) 0.44475(8) 0.0318(4) Uani d 1 . .
    N N1B 0.6529(3) 0.7751(2) 0.26178(9) 0.0278(4) Uani d 1 . .
    H H1B 0.6969 0.6743 0.2696 0.033 Uiso calc 1 . .
    C C1B 0.4934(3) 0.8347(2) 0.29677(9) 0.0214(4) Uani d 1 . .
    C C2B 0.4038(3) 0.7091(2) 0.34588(10) 0.0248(4) Uani d 1 . .
    H H2BA 0.3250 0.6348 0.3240 0.030 Uiso calc 1 . .
    H H2BB 0.5194 0.6460 0.3689 0.030 Uiso calc 1 . .
    C C3B 0.2614(3) 0.7880(2) 0.39254(9) 0.0234(4) Uani d 1 . .
    C C4B 0.3671(3) 0.8823(2) 0.43834(9) 0.0233(4) Uani d 1 . .
    C C5B 0.0546(4) 0.7733(3) 0.39513(12) 0.0321(5) Uani d 1 . .
    H H5BA -0.030(4) 0.831(3) 0.4239(12) 0.029(7) Uiso d 1 . .
    H H5BB -0.013(5) 0.715(4) 0.3643(14) 0.040(8) Uiso d 1 . .
    C C6B 0.7520(3) 0.8736(3) 0.21197(10) 0.0260(4) Uani d 1 . .
    C C7B 0.6465(4) 0.9236(3) 0.15526(11) 0.0304(5) Uani d 1 . .
    H H7B 0.5093 0.8950 0.1489 0.036 Uiso calc 1 . .
    C C8B 0.7488(4) 1.0169(3) 0.10828(11) 0.0334(5) Uani d 1 . .
    C C9B 0.9529(4) 1.0626(3) 0.11392(11) 0.0324(5) Uani d 1 . .
    C C10B 1.0547(4) 1.0105(3) 0.17149(11) 0.0340(5) Uani d 1 . .
    H H10B 1.1919 1.0394 0.1776 0.041 Uiso calc 1 . .
    C C11B 0.9578(4) 0.9164(3) 0.22030(11) 0.0308(5) Uani d 1 . .
    H H11B 1.0301 0.8823 0.2583 0.037 Uiso calc 1 . .
    C C12B 1.0594(5) 1.1636(4) 0.06094(13) 0.0466(7) Uani d 1 . .
    H H12A 1.1739 1.2156 0.0783 0.070 Uiso calc 1 . .
    H H12B 0.9588 1.2452 0.0410 0.070 Uiso calc 1 . .
    H H12C 1.1134 1.0945 0.0298 0.070 Uiso calc 1 . .
loop_
    _atom_site_aniso_label
    _atom_site_aniso_U_11
    _atom_site_aniso_U_22
    _atom_site_aniso_U_33
    _atom_site_aniso_U_12
    _atom_site_aniso_U_13
    _atom_site_aniso_U_23
    F1A 0.0641(12) 0.0530(11) 0.0554(10) 0.0053(9) 0.0081(9) 0.0204(8)
    O1A 0.0349(9) 0.0197(7) 0.0393(9) 0.0029(6) 0.0068(7) -0.0007(6)
    O2A 0.0261(8) 0.0356(9) 0.0384(9) -0.0011(7) 0.0009(6) -0.0149(7)
    O3A 0.0242(7) 0.0300(8) 0.0383(8) -0.0041(6) 0.0013(6) -0.0117(6)
    N1A 0.0288(9) 0.0183(8) 0.0324(9) -0.0005(7) 0.0039(7) -0.0003(6)
    C1A 0.0234(9) 0.0184(8) 0.0256(9) -0.0015(7) -0.0016(7) -0.0034(7)
    C2A 0.0303(10) 0.0161(8) 0.0302(10) -0.0043(8) 0.0005(8) -0.0038(7)
    C3A 0.0266(10) 0.0186(9) 0.0265(9) -0.0041(8) 0.0001(7) -0.0007(7)
    C4A 0.0237(9) 0.0189(9) 0.0283(9) -0.0047(7) 0.0022(7) -0.0013(7)
    C5A 0.0280(11) 0.0319(12) 0.0382(12) -0.0088(9) -0.0004(9) -0.0038(9)
    C6A 0.0293(10) 0.0216(9) 0.0297(10) -0.0051(8) 0.0033(8) -0.0043(7)
    C7A 0.0321(11) 0.0267(10) 0.0339(11) -0.0020(9) 0.0025(9) -0.0014(8)
    C8A 0.0440(13) 0.0257(11) 0.0343(11) -0.0052(10) 0.0028(10) 0.0013(8)
    C9A 0.0435(13) 0.0271(11) 0.0371(12) -0.0141(10) 0.0096(10) -0.0065(9)
    C10A 0.0326(12) 0.0346(13) 0.0500(14) -0.0060(10) 0.0117(10) -0.0057(10)
    C11A 0.0297(11) 0.0284(11) 0.0419(12) 0.0001(9) 0.0045(9) -0.0008(9)
    C12A 0.0585(18) 0.0435(15) 0.0430(14) -0.0181(14) 0.0184(12) -0.0042(11)
    F1B 0.0517(10) 0.0758(13) 0.0364(8) -0.0110(9) -0.0070(7) 0.0112(8)
    O1B 0.0296(8) 0.0180(7) 0.0375(8) 0.0016(6) 0.0067(6) 0.0003(6)
    O2B 0.0248(8) 0.0406(10) 0.0422(9) -0.0002(7) 0.0010(6) -0.0179(7)
    O3B 0.0226(7) 0.0340(9) 0.0409(9) -0.0035(7) 0.0012(6) -0.0128(7)
    N1B 0.0279(9) 0.0180(8) 0.0365(9) 0.0020(7) 0.0068(7) -0.0007(7)
    C1B 0.0204(9) 0.0186(8) 0.0257(9) -0.0022(7) -0.0005(7) -0.0030(7)
    C2B 0.0285(10) 0.0147(8) 0.0315(10) -0.0045(7) 0.0014(8) -0.0022(7)
    C3B 0.0253(9) 0.0186(9) 0.0261(9) -0.0044(7) 0.0011(7) 0.0009(7)
    C4B 0.0225(9) 0.0205(9) 0.0266(9) -0.0030(7) 0.0024(7) -0.0009(7)
    C5B 0.0267(11) 0.0346(12) 0.0347(11) -0.0075(9) 0.0008(9) 0.0011(9)
    C6B 0.0254(10) 0.0198(9) 0.0330(10) -0.0007(8) 0.0066(8) -0.0039(7)
    C7B 0.0242(10) 0.0325(11) 0.0355(11) -0.0059(9) 0.0028(8) -0.0062(9)
    C8B 0.0347(12) 0.0347(12) 0.0304(11) -0.0019(10) 0.0005(9) -0.0022(9)
    C9B 0.0342(12) 0.0278(11) 0.0362(11) -0.0049(9) 0.0100(9) -0.0066(9)
    C10B 0.0282(11) 0.0374(13) 0.0384(12) -0.0102(10) 0.0048(9) -0.0085(9)
    C11B 0.0263(10) 0.0321(11) 0.0345(11) -0.0037(9) 0.0001(8) -0.0041(9)
    C12B 0.0529(16) 0.0426(15) 0.0451(14) -0.0156(13) 0.0182(12) -0.0012(11)
_geom_special_details
;
 All esds (except the esd in the dihedral angle between two l.s. planes)
 are estimated using the full covariance matrix.  The cell esds are taken
 into account individually in the estimation of esds in distances, angles
 and torsion angles; correlations between esds in cell parameters are only
 used when they are defined by crystal symmetry.  An approximate (isotropic)
 treatment of cell esds is used for estimating esds involving l.s. planes.
;
loop_
    _geom_bond_atom_site_label_1
    _geom_bond_atom_site_label_2
    _geom_bond_site_symmetry_2
    _geom_bond_distance
    _geom_bond_publ_flag
    F1A C8A . 1.355(3) ?
    O1A C1A . 1.228(2) ?
    O2A H2A . 0.8200 ?
    O2A C4A . 1.315(2) ?
    O3A C4A . 1.229(3) ?
    N1A H1A . 0.8600 ?
    N1A C1A . 1.345(3) ?
    N1A C6A . 1.418(3) ?
    C1A C2A . 1.524(3) ?
    C2A H2AA . 0.9700 ?
    C2A H2AB . 0.9700 ?
    C2A C3A . 1.500(3) ?
    C3A C4A . 1.483(3) ?
    C3A C5A . 1.320(3) ?
    C5A H5AA . 0.97(3) ?
    C5A H5AB . 0.97(3) ?
    C6A C7A . 1.387(3) ?
    C6A C11A . 1.392(3) ?
    C7A H7A . 0.9300 ?
    C7A C8A . 1.382(3) ?
    C8A C9A . 1.373(4) ?
    C9A C10A . 1.385(4) ?
    C9A C12A . 1.508(3) ?
    C10A H10A . 0.9300 ?
    C10A C11A . 1.384(3) ?
    C11A H11A . 0.9300 ?
    C12A H12D . 0.9600 ?
    C12A H12E . 0.9600 ?
    C12A H12F . 0.9600 ?
    F1B C8B . 1.356(3) ?
    O1B C1B . 1.223(2) ?
    O2B H2B . 0.8200 ?
    O2B C4B . 1.311(2) ?
    O3B C4B . 1.225(2) ?
    N1B H1B . 0.8600 ?
    N1B C1B . 1.344(2) ?
    N1B C6B . 1.429(3) ?
    C1B C2B . 1.523(3) ?
    C2B H2BA . 0.9700 ?
    C2B H2BB . 0.9700 ?
    C2B C3B . 1.499(3) ?
    C3B C4B . 1.488(3) ?
    C3B C5B . 1.325(3) ?
    C5B H5BA . 0.95(3) ?
    C5B H5BB . 0.96(3) ?
    C6B C7B . 1.380(3) ?
    C6B C11B . 1.391(3) ?
    C7B H7B . 0.9300 ?
    C7B C8B . 1.377(3) ?
    C8B C9B . 1.381(3) ?
    C9B C10B . 1.388(3) ?
    C9B C12B . 1.508(3) ?
    C10B H10B . 0.9300 ?
    C10B C11B . 1.389(3) ?
    C11B H11B . 0.9300 ?
    C12B H12A . 0.9600 ?
    C12B H12B . 0.9600 ?
    C12B H12C . 0.9600 ?
loop_
    _geom_angle_atom_site_label_1
    _geom_angle_atom_site_label_2
    _geom_angle_atom_site_label_3
    _geom_angle_site_symmetry_1
    _geom_angle_site_symmetry_3
    _geom_angle
    _geom_angle_publ_flag
    C4A O2A H2A . . 109.5 ?
    C1A N1A H1A . . 116.0 ?
    C1A N1A C6A . . 128.04(17) ?
    C6A N1A H1A . . 116.0 ?
    O1A C1A N1A . . 123.59(19) ?
    O1A C1A C2A . . 122.32(18) ?
    N1A C1A C2A . . 114.09(17) ?
    C1A C2A H2AA . . 109.1 ?
    C1A C2A H2AB . . 109.1 ?
    H2AA C2A H2AB . . 107.9 ?
    C3A C2A C1A . . 112.28(16) ?
    C3A C2A H2AA . . 109.1 ?
    C3A C2A H2AB . . 109.1 ?
    C4A C3A C2A . . 115.60(18) ?
    C5A C3A C2A . . 123.3(2) ?
    C5A C3A C4A . . 121.1(2) ?
    O2A C4A C3A . . 114.93(18) ?
    O3A C4A O2A . . 123.6(2) ?
    O3A C4A C3A . . 121.48(19) ?
    C3A C5A H5AA . . 122.7(18) ?
    C3A C5A H5AB . . 122.1(19) ?
    H5AA C5A H5AB . . 115(3) ?
    C7A C6A N1A . . 123.2(2) ?
    C7A C6A C11A . . 119.2(2) ?
    C11A C6A N1A . . 117.53(19) ?
    C6A C7A H7A . . 121.1 ?
    C8A C7A C6A . . 117.9(2) ?
    C8A C7A H7A . . 121.1 ?
    F1A C8A C7A . . 117.0(2) ?
    F1A C8A C9A . . 117.8(2) ?
    C9A C8A C7A . . 125.1(2) ?
    C8A C9A C10A . . 115.3(2) ?
    C8A C9A C12A . . 122.7(2) ?
    C10A C9A C12A . . 121.9(2) ?
    C9A C10A H10A . . 118.9 ?
    C11A C10A C9A . . 122.3(2) ?
    C11A C10A H10A . . 118.9 ?
    C6A C11A H11A . . 119.9 ?
    C10A C11A C6A . . 120.1(2) ?
    C10A C11A H11A . . 119.9 ?
    C9A C12A H12D . . 109.5 ?
    C9A C12A H12E . . 109.5 ?
    C9A C12A H12F . . 109.5 ?
    H12D C12A H12E . . 109.5 ?
    H12D C12A H12F . . 109.5 ?
    H12E C12A H12F . . 109.5 ?
    C4B O2B H2B . . 109.5 ?
    C1B N1B H1B . . 118.9 ?
    C1B N1B C6B . . 122.27(17) ?
    C6B N1B H1B . . 118.9 ?
    O1B C1B N1B . . 123.28(18) ?
    O1B C1B C2B . . 122.36(17) ?
    N1B C1B C2B . . 114.34(17) ?
    C1B C2B H2BA . . 109.3 ?
    C1B C2B H2BB . . 109.3 ?
    H2BA C2B H2BB . . 107.9 ?
    C3B C2B C1B . . 111.76(16) ?
    C3B C2B H2BA . . 109.3 ?
    C3B C2B H2BB . . 109.3 ?
    C4B C3B C2B . . 115.88(18) ?
    C5B C3B C2B . . 123.4(2) ?
    C5B C3B C4B . . 120.7(2) ?
    O2B C4B C3B . . 114.48(18) ?
    O3B C4B O2B . . 123.6(2) ?
    O3B C4B C3B . . 121.93(18) ?
    C3B C5B H5BA . . 119.9(17) ?
    C3B C5B H5BB . . 120.1(18) ?
    H5BA C5B H5BB . . 120(2) ?
    C7B C6B N1B . . 120.5(2) ?
    C7B C6B C11B . . 119.9(2) ?
    C11B C6B N1B . . 119.6(2) ?
    C6B C7B H7B . . 120.7 ?
    C8B C7B C6B . . 118.5(2) ?
    C8B C7B H7B . . 120.7 ?
    F1B C8B C7B . . 117.6(2) ?
    F1B C8B C9B . . 118.4(2) ?
    C7B C8B C9B . . 124.0(2) ?
    C8B C9B C10B . . 116.0(2) ?
    C8B C9B C12B . . 122.2(2) ?
    C10B C9B C12B . . 121.8(2) ?
    C9B C10B H10B . . 119.0 ?
    C9B C10B C11B . . 122.0(2) ?
    C11B C10B H10B . . 119.0 ?
    C6B C11B H11B . . 120.2 ?
    C10B C11B C6B . . 119.5(2) ?
    C10B C11B H11B . . 120.2 ?
    C9B C12B H12A . . 109.5 ?
    C9B C12B H12B . . 109.5 ?
    C9B C12B H12C . . 109.5 ?
    H12A C12B H12B . . 109.5 ?
    H12A C12B H12C . . 109.5 ?
    H12B C12B H12C . . 109.5 ?
loop_
    _geom_torsion_atom_site_label_1
    _geom_torsion_atom_site_label_2
    _geom_torsion_atom_site_label_3
    _geom_torsion_atom_site_label_4
    _geom_torsion_site_symmetry_1
    _geom_torsion_site_symmetry_2
    _geom_torsion_site_symmetry_3
    _geom_torsion_site_symmetry_4
    _geom_torsion
    _geom_torsion_publ_flag
    F1A C8A C9A C10A . . . . -180.0(2) ?
    F1A C8A C9A C12A . . . . 0.7(4) ?
    O1A C1A C2A C3A . . . . -15.6(3) ?
    N1A C1A C2A C3A . . . . 165.26(18) ?
    N1A C6A C7A C8A . . . . -175.9(2) ?
    N1A C6A C11A C10A . . . . 177.1(2) ?
    C1A N1A C6A C7A . . . . -22.6(4) ?
    C1A N1A C6A C11A . . . . 160.4(2) ?
    C1A C2A C3A C4A . . . . -69.2(2) ?
    C1A C2A C3A C5A . . . . 113.4(2) ?
    C2A C3A C4A O2A . . . . 168.57(17) ?
    C2A C3A C4A O3A . . . . -11.3(3) ?
    C5A C3A C4A O2A . . . . -14.0(3) ?
    C5A C3A C4A O3A . . . . 166.2(2) ?
    C6A N1A C1A O1A . . . . -5.3(4) ?
    C6A N1A C1A C2A . . . . 173.9(2) ?
    C6A C7A C8A F1A . . . . 178.7(2) ?
    C6A C7A C8A C9A . . . . -0.7(4) ?
    C7A C6A C11A C10A . . . . -0.1(4) ?
    C7A C8A C9A C10A . . . . -0.6(4) ?
    C7A C8A C9A C12A . . . . -179.9(3) ?
    C8A C9A C10A C11A . . . . 1.6(4) ?
    C9A C10A C11A C6A . . . . -1.3(4) ?
    C11A C6A C7A C8A . . . . 1.0(4) ?
    C12A C9A C10A C11A . . . . -179.1(3) ?
    F1B C8B C9B C10B . . . . 179.3(2) ?
    F1B C8B C9B C12B . . . . -0.5(4) ?
    O1B C1B C2B C3B . . . . -13.9(3) ?
    N1B C1B C2B C3B . . . . 167.55(19) ?
    N1B C6B C7B C8B . . . . -179.3(2) ?
    N1B C6B C11B C10B . . . . 179.2(2) ?
    C1B N1B C6B C7B . . . . -71.6(3) ?
    C1B N1B C6B C11B . . . . 109.7(2) ?
    C1B C2B C3B C4B . . . . -69.6(2) ?
    C1B C2B C3B C5B . . . . 112.1(2) ?
    C2B C3B C4B O2B . . . . 168.70(17) ?
    C2B C3B C4B O3B . . . . -11.7(3) ?
    C5B C3B C4B O2B . . . . -13.0(3) ?
    C5B C3B C4B O3B . . . . 166.6(2) ?
    C6B N1B C1B O1B . . . . -0.6(3) ?
    C6B N1B C1B C2B . . . . 177.90(19) ?
    C6B C7B C8B F1B . . . . -179.3(2) ?
    C6B C7B C8B C9B . . . . 0.8(4) ?
    C7B C6B C11B C10B . . . . 0.5(3) ?
    C7B C8B C9B C10B . . . . -0.7(4) ?
    C7B C8B C9B C12B . . . . 179.4(2) ?
    C8B C9B C10B C11B . . . . 0.6(4) ?
    C9B C10B C11B C6B . . . . -0.6(4) ?
    C11B C6B C7B C8B . . . . -0.6(3) ?
    C12B C9B C10B C11B . . . . -179.5(2) ?
loop_
    _geom_hbond_atom_site_label_D
    _geom_hbond_atom_site_label_H
    _geom_hbond_atom_site_label_A
    _geom_hbond_site_symmetry_A
    _geom_hbond_distance_DH
    _geom_hbond_distance_HA
    _geom_hbond_distance_DA
    _geom_hbond_angle_DHA
    O2A H2A O3A 2_566 0.82 1.84 2.658(2) 174.0
    O2B H2B O3B 2_676 0.82 1.85 2.667(2) 175.9
    N1A H1A O1B 1_545 0.86 2.10 2.948(2) 168.2
    N1B H1B O1A 1_655 0.86 2.10 2.884(2) 151.2
_shelx_hkl_checksum     21013
_shelx_res_checksum     85231
_iucr_refine_instructions_details
;
TITL YBN-185 in P-1 #2
CELL 0.71073 6.33684 8.264212 21.027748 84.0565 89.798 86.062
ZERR 4 0.000299 0.000377 0.001132 0.0041 0.0041 0.0038
LATT 1
SFAC C H N O F
UNIT 48 48 4 12 4
EQIV $1 1+X,+Y,+Z
EQIV $2 1-X,2-Y,1-Z
EQIV $3 -1+X,+Y,+Z
EQIV $4 +X,-1+Y,+Z
EQIV $5 -X,1-Y,1-Z
L.S. 15
PLAN  15
HTAB N1B O1A_$1
HTAB O2B O3B_$2
HTAB C11B O1B_$1
HTAB C10B O1B_$1
HTAB C5B O3B_$3
HTAB N1A O1B_$4
HTAB O2A O3A_$5
HTAB C11A O1B_$4
REM reset to P-1 #2
BOND $H
fmap 2
acta
MORE -1
CONF
OMIT -3 6 1
OMIT -5 3 1
OMIT -2 8 1
OMIT 4 0 1
OMIT 0 10 1
REM <HKL>J:/ActaE-YBN-BYN%20Papers/YBN-185/olex2_YBN-185-jpj/YBN-185.hkl</HKL>
WGHT    0.089500    0.697100
FVAR       7.12432
F1A   5    0.226356    0.713793    0.086030    11.00000    0.06412    0.05298 =
         0.05537    0.02039    0.00814    0.00527
O1A   4   -0.057832    0.491023    0.287736    11.00000    0.03490    0.01973 =
         0.03926   -0.00073    0.00677    0.00292
O2A   4   -0.259765    0.466291    0.469344    11.00000    0.02606    0.03558 =
         0.03837   -0.01494    0.00092   -0.00114
AFIX 147
H2A   2   -0.197772    0.506873    0.497280    11.00000   -1.50000
AFIX   0
O3A   4    0.070443    0.381266    0.443753    11.00000    0.02422    0.03000 =
         0.03826   -0.01173    0.00126   -0.00412
N1A   3    0.195444    0.300322    0.263085    11.00000    0.02877    0.01833 =
         0.03241   -0.00027    0.00391   -0.00047
AFIX  43
H1A   2    0.246606    0.202579    0.274493    11.00000   -1.20000
AFIX   0
C1A   1    0.024027    0.351354    0.295371    11.00000    0.02339    0.01836 =
         0.02556   -0.00342   -0.00158   -0.00152
C2A   1   -0.063488    0.219371    0.342145    11.00000    0.03032    0.01606 =
         0.03018   -0.00382    0.00053   -0.00427
AFIX  23
H2AA  2   -0.134469    0.144298    0.318388    11.00000   -1.20000
H2AB  2    0.052839    0.158365    0.365603    11.00000   -1.20000
AFIX   0
C3A   1   -0.215958    0.288574    0.388615    11.00000    0.02659    0.01862 =
         0.02654   -0.00068    0.00013   -0.00406
C4A   1   -0.122095    0.382721    0.436409    11.00000    0.02374    0.01890 =
         0.02830   -0.00135    0.00216   -0.00470
C5A   1   -0.419456    0.263613    0.389518    11.00000    0.02797    0.03188 =
         0.03823   -0.00376   -0.00044   -0.00876
H5AA  2   -0.517724    0.311723    0.418795    11.00000    0.03812
H5AB  2   -0.483220    0.203631    0.358460    11.00000    0.04852
C6A   1    0.302197    0.387701    0.212588    11.00000    0.02931    0.02163 =
         0.02967   -0.00428    0.00326   -0.00513
C7A   1    0.207294    0.518975    0.174151    11.00000    0.03206    0.02675 =
         0.03394   -0.00141    0.00250   -0.00203
AFIX  43
H7A   2    0.070079    0.559319    0.181987    11.00000   -1.20000
AFIX   0
C8A   1    0.323150    0.587893    0.123843    11.00000    0.04398    0.02574 =
         0.03435    0.00131    0.00281   -0.00519
C9A   1    0.526944    0.537748    0.109056    11.00000    0.04347    0.02708 =
         0.03706   -0.00652    0.00960   -0.01410
C10A  1    0.617920    0.408652    0.149272    11.00000    0.03257    0.03461 =
         0.04999   -0.00568    0.01168   -0.00596
AFIX  43
H10A  2    0.756994    0.371648    0.142051    11.00000   -1.20000
AFIX   0
C11A  1    0.509079    0.332790    0.199834    11.00000    0.02973    0.02842 =
         0.04195   -0.00082    0.00454    0.00007
AFIX  43
H11A  2    0.574284    0.244963    0.225338    11.00000   -1.20000
AFIX   0
C12A  1    0.645716    0.618067    0.053515    11.00000    0.05850    0.04354 =
         0.04304   -0.00419    0.01843   -0.01810
AFIX 137
H12D  2    0.557366    0.705767    0.031998    11.00000   -1.50000
H12E  2    0.684253    0.539382    0.024235    11.00000   -1.50000
H12F  2    0.771158    0.660196    0.068946    11.00000   -1.50000
AFIX   0
F1B   5    0.641422    1.066198    0.053244    11.00000    0.05172    0.07577 =
         0.03643    0.01122   -0.00697   -0.01102
O1B   4    0.422045    0.976721    0.289234    11.00000    0.02963    0.01805 =
         0.03747    0.00032    0.00665    0.00156
O2B   4    0.237376    0.972689    0.470859    11.00000    0.02479    0.04063 =
         0.04221   -0.01787    0.00104   -0.00018
AFIX 147
H2B   2    0.304960    1.016864    0.496546    11.00000   -1.50000
AFIX   0
O3B   4    0.559791    0.873925    0.444745    11.00000    0.02260    0.03402 =
         0.04086   -0.01285    0.00124   -0.00347
N1B   3    0.652939    0.775107    0.261781    11.00000    0.02793    0.01802 =
         0.03645   -0.00073    0.00681    0.00196
AFIX  43
H1B   2    0.696921    0.674251    0.269644    11.00000   -1.20000
AFIX   0
C1B   1    0.493386    0.834682    0.296767    11.00000    0.02037    0.01857 =
         0.02568   -0.00302   -0.00054   -0.00221
C2B   1    0.403804    0.709093    0.345882    11.00000    0.02850    0.01472 =
         0.03154   -0.00219    0.00140   -0.00451
AFIX  23
H2BA  2    0.325001    0.634788    0.323978    11.00000   -1.20000
H2BB  2    0.519407    0.646003    0.368920    11.00000   -1.20000
AFIX   0
C3B   1    0.261430    0.787983    0.392538    11.00000    0.02531    0.01858 =
         0.02611    0.00086    0.00106   -0.00437
C4B   1    0.367145    0.882276    0.438339    11.00000    0.02251    0.02054 =
         0.02662   -0.00093    0.00245   -0.00297
C5B   1    0.054603    0.773305    0.395128    11.00000    0.02667    0.03458 =
         0.03470    0.00106    0.00076   -0.00754
H5BA  2   -0.029504    0.830959    0.423927    11.00000    0.02874
H5BB  2   -0.013005    0.715085    0.364309    11.00000    0.03971
C6B   1    0.751987    0.873600    0.211971    11.00000    0.02539    0.01976 =
         0.03296   -0.00388    0.00659   -0.00072
C7B   1    0.646481    0.923605    0.155259    11.00000    0.02425    0.03250 =
         0.03545   -0.00617    0.00284   -0.00585
AFIX  43
H7B   2    0.509323    0.894955    0.148915    11.00000   -1.20000
AFIX   0
C8B   1    0.748817    1.016861    0.108277    11.00000    0.03472    0.03473 =
         0.03036   -0.00216    0.00046   -0.00192
C9B   1    0.952932    1.062635    0.113923    11.00000    0.03425    0.02776 =
         0.03621   -0.00660    0.01000   -0.00492
C10B  1    1.054678    1.010469    0.171490    11.00000    0.02817    0.03738 =
         0.03837   -0.00845    0.00477   -0.01021
AFIX  43
H10B  2    1.191875    1.039365    0.177579    11.00000   -1.20000
AFIX   0
C11B  1    0.957840    0.916401    0.220299    11.00000    0.02629    0.03215 =
         0.03448   -0.00414    0.00006   -0.00372
AFIX  43
H11B  2    1.030118    0.882289    0.258267    11.00000   -1.20000
AFIX   0
C12B  1    1.059401    1.163646    0.060943    11.00000    0.05290    0.04257 =
         0.04506   -0.00120    0.01822   -0.01560
AFIX 137
H12A  2    1.173891    1.215618    0.078325    11.00000   -1.50000
H12B  2    0.958753    1.245182    0.040961    11.00000   -1.50000
H12C  2    1.113361    1.094463    0.029806    11.00000   -1.50000
AFIX   0
HKLF 4
REM  YBN-185 in P-1 #2
REM R1 =  0.0808 for    4872 Fo > 4sig(Fo)  and  0.1127 for all    7221 data
REM    327 parameters refined using      0 restraints
END
WGHT      0.0895      0.6950
REM Highest difference peak  0.678,  deepest hole -0.282,  1-sigma level  0.072
Q1    1   0.0649  0.3691  0.4879  11.00000  0.05    0.42
Q2    1  -0.0605  0.4931  0.2472  11.00000  0.05    0.38
Q3    1   0.3687  0.7227  0.3819  11.00000  0.05    0.36
Q4    1   0.5643  0.8491  0.4890  11.00000  0.05    0.35
Q5    1   0.7445  0.8793  0.1729  11.00000  0.05    0.34
Q6    1   0.4268  0.9909  0.2455  11.00000  0.05    0.34
Q7    1   0.2669  0.9713  0.4370  11.00000  0.05    0.34
Q8    1  -0.1761  0.3840  0.4770  11.00000  0.05    0.34
Q9    1   0.5710  0.3920  0.1781  11.00000  0.05    0.33
Q10   1   0.3065  0.7757  0.3592  11.00000  0.05    0.33
Q11   1   0.2402  0.5231  0.1411  11.00000  0.05    0.33
Q12   1  -0.0612  0.4850  0.3307  11.00000  0.05    0.32
Q13   1  -0.4379  0.2609  0.4289  11.00000  0.05    0.31
Q14   1   0.9782  1.0592  0.1527  11.00000  0.05    0.30
Q15   1  -0.2462  0.4800  0.4304  11.00000  0.05    0.30
;
