# Supplementary material for: 4-(3-Fluoro-4-methyl­anilino)-2-methyl­idene-4-oxo­butanoic acid
Source: Acta Crystallogr Sect E Struct Rep Online. 2013 Nov 9;69(Pt 12):o1752. doi: 10.1107/S160053681302998X (PMC3885031; doi:10.1107/S160053681302998X)
Supplement: Supplementary file 2 [file e-69-o1752-Isup2.hkl]

#
# h,k,l, Fc-squared, Fo-squared, sigma(Fo-squared), status flag
#
data_I
_shelx_refln_list_code          4
_shelx_F_calc_maximum      131.95
_exptl_crystal_F_000       496.00
_reflns_d_resolution_high  0.6561

loop_
 _space_group_symop_operation_xyz
 'x, y, z'
 '-x, -y, -z'

_cell_length_a     6.3368
_cell_length_b     8.2642
_cell_length_c    21.0277
_cell_angle_alpha  84.057
_cell_angle_beta   89.798
_cell_angle_gamma  86.062

_shelx_F_squared_multiplier     1.000

loop_
 _refln_index_h
 _refln_index_k
 _refln_index_l
 _refln_F_squared_calc
 _refln_F_squared_meas
 _refln_F_squared_sigma
 _refln_observed_status
   2   0   0         50.23         61.32         1.76 o
   3   0   0        903.61        962.36        11.73 o
   4   0   0        454.38        573.33        10.48 o
   5   0   0         56.40         62.71         3.88 o
   6   0   0        232.92        255.17        12.83 o
   7   0   0        281.41        223.78        11.76 o
   8   0   0          0.05          3.22         3.50 o
   9   0   0         14.14         17.20         6.72 o
  -8   1   0          0.00          3.21         1.98 o
  -7   1   0         56.86         45.58         5.51 o
  -6   1   0         55.62         44.44         3.38 o
  -5   1   0         17.48         19.85         2.24 o
  -4   1   0         47.32         60.37         3.11 o
  -3   1   0        175.02        242.97        22.49 o
  -2   1   0        297.91        285.80         5.53 o
  -1   1   0       1370.51       1420.16        12.36 o
   1   1   0        178.22        172.56         4.74 o
   2   1   0         69.31         91.15         2.53 o
   3   1   0         95.54        149.29         7.34 o
   4   1   0        127.14        135.17         8.19 o
   5   1   0        224.07        188.09         7.12 o
   6   1   0         14.41         12.16         2.72 o
   7   1   0        117.67         85.18         6.87 o
   8   1   0          9.11         11.50         4.91 o
   9   1   0          0.13          2.39         3.68 o
  -8   2   0          0.06         11.67         3.67 o
  -7   2   0         10.37         10.24         3.14 o
  -6   2   0         90.11         94.10         7.39 o
  -5   2   0          0.38          3.28         1.12 o
  -4   2   0        114.68        107.59         4.12 o
  -3   2   0        123.15         89.49        13.96 o
  -2   2   0         42.21         74.72        26.69 o
  -1   2   0        158.37        157.43         6.91 o
   0   2   0        300.97        437.43         7.79 o
   1   2   0         39.93         48.94         2.16 o
   2   2   0         45.82         37.50         3.07 o
   3   2   0        342.27        419.45        11.94 o
   4   2   0        207.40        329.74        16.27 o
   5   2   0         27.75         24.09         4.95 o
   6   2   0          0.32          6.52         7.49 o
   7   2   0         17.43         16.08         3.41 o
   8   2   0          4.20         13.68         6.04 o
   9   2   0          0.49          6.86         4.88 o
  -8   3   0          2.90          7.18         3.16 o
  -7   3   0         26.22         24.52         4.25 o
  -6   3   0          0.80          3.83         3.54 o
  -5   3   0        789.46        726.96        27.71 o
  -4   3   0          3.33         21.30         7.05 o
  -3   3   0         53.29         41.72         2.51 o
  -2   3   0          0.02          0.83         1.53 o
  -1   3   0         13.67         14.97         3.16 o
   0   3   0        488.61        503.39        11.81 o
   1   3   0         14.26         20.06         8.60 o
   2   3   0        705.96        761.95        27.75 o
   3   3   0         94.80        126.26        10.94 o
   4   3   0         32.64         31.93         5.26 o
   5   3   0        124.41        113.56        10.95 o
   6   3   0          0.34          5.54         3.80 o
   7   3   0          5.46         13.62         7.00 o
   8   3   0         10.96         27.13         8.63 o
  -8   4   0          3.13          4.31         2.66 o
  -7   4   0          0.79          0.05         2.02 o
  -6   4   0        100.71        110.94         8.06 o
  -5   4   0         89.32        113.51         7.77 o
  -4   4   0        391.59        607.16        74.47 o
  -3   4   0        102.10         90.37         8.23 o
  -2   4   0         10.49          4.32         8.84 o
  -1   4   0         11.90         19.72         6.28 o
   0   4   0        163.70        143.62         7.13 o
   1   4   0        206.00        231.93         8.82 o
   2   4   0       1124.36       1252.38        31.38 o
   3   4   0         17.35         18.62         5.14 o
   4   4   0         17.41         11.77         2.63 o
   5   4   0        149.74        141.58        12.79 o
   6   4   0        175.96        216.71        16.93 o
   7   4   0         20.00         18.60         6.71 o
   8   4   0         43.59         35.98         5.86 o
  -8   5   0         11.48         12.67         5.08 o
  -7   5   0         29.64         34.24         7.94 o
  -6   5   0         45.65         41.84         6.75 o
  -5   5   0       1061.30       1075.76        65.78 o
  -4   5   0         49.74         89.78         6.48 o
  -3   5   0        113.25        101.85         4.19 o
  -2   5   0          1.91          1.71         0.77 o
  -1   5   0        755.12        824.74        35.91 o
   0   5   0          8.72         16.62         3.13 o
   1   5   0       1512.88       1559.77        25.34 o
   2   5   0          9.53         14.17         4.09 o
   3   5   0        303.19        321.52        17.95 o
   4   5   0          4.97          8.61         4.18 o
   5   5   0         26.23         35.29         7.68 o
   6   5   0         26.46         33.18         8.53 o
   7   5   0          0.95          0.18         2.82 o
   8   5   0         25.04         26.95         5.44 o
  -8   6   0          0.32         -4.98         4.98 o
  -7   6   0          0.39          3.34         2.53 o
  -6   6   0         20.28         56.29        11.92 o
  -5   6   0         65.30         58.34         5.51 o
  -4   6   0        489.67        441.02        24.69 o
  -3   6   0        307.58        333.79        11.79 o
  -2   6   0          2.08         34.69         5.15 o
  -1   6   0         61.49         55.72         4.78 o
   0   6   0          5.39         18.87         4.91 o
   1   6   0          7.70         26.93         4.44 o
   2   6   0        157.06        181.74         9.86 o
   3   6   0        249.52        296.48        18.93 o
   4   6   0        127.35        133.64        13.11 o
   5   6   0         58.28         65.32        10.29 o
   6   6   0         89.21         90.53        12.27 o
   7   6   0          1.07         -4.05         4.60 o
   8   6   0          3.53          1.38         3.63 o
  -6   7   0         11.07         16.92         6.86 o
  -5   7   0          3.90          4.78         3.59 o
  -4   7   0          1.85          5.31         1.72 o
  -3   7   0         45.58         68.69         5.99 o
  -2   7   0         46.72         42.67         3.10 o
  -1   7   0        788.57        687.47        17.75 o
   0   7   0          3.43          3.89         1.34 o
   1   7   0         38.59         94.90         8.34 o
   2   7   0        203.68        218.46        11.67 o
   3   7   0        542.15        588.35        28.54 o
   4   7   0          7.48         19.93         8.66 o
   5   7   0        282.32        290.95        23.16 o
   6   7   0         35.47         49.02        11.14 o
   7   7   0          5.36          3.08         2.84 o
   8   7   0          0.07         -1.36         4.05 o
  -6   8   0         43.72         52.57        10.53 o
  -5   8   0          3.08          2.31         3.64 o
  -4   8   0         18.75         24.49         4.62 o
  -3   8   0          0.40          3.26         1.55 o
  -2   8   0        176.64        187.81         7.10 o
  -1   8   0          3.59          7.71         2.14 o
   0   8   0        141.86        154.25         7.82 o
   1   8   0         74.76         80.10         7.43 o
   2   8   0        144.42        187.43        12.20 o
   3   8   0         64.01         75.18        11.26 o
   4   8   0        179.23        193.72        18.88 o
   5   8   0         26.48         26.21         7.85 o
   6   8   0         44.44         38.33         8.96 o
   7   8   0          1.03          4.39         5.12 o
  -6   9   0          1.37          4.51         3.93 o
  -5   9   0          0.21          8.49         3.16 o
  -4   9   0         31.76         27.43         5.00 o
  -3   9   0         18.37         33.88         5.69 o
  -2   9   0          5.06          9.21         3.01 o
  -1   9   0         34.78         55.83         4.93 o
   0   9   0         19.24         26.50         4.66 o
   1   9   0          1.84          3.51         2.63 o
   2   9   0         17.54         46.27         8.23 o
   3   9   0          0.73         69.95        14.50 o
   4   9   0          2.16          0.21         3.02 o
   5   9   0          3.01         -0.24         4.69 o
   6   9   0          0.10         -0.61         3.01 o
  -5  10   0          1.30          1.75         3.37 o
  -4  10   0         51.56         64.56         8.15 o
  -3  10   0          3.05         11.93         4.02 o
  -2  10   0         19.55         31.85         5.69 o
  -1  10   0          4.51          6.62         2.82 o
   0  10   0         92.20         91.72         8.78 o
   1  10   0          6.54          6.80         6.58 o
   2  10   0        121.48        123.48        15.36 o
   3  10   0         40.29         61.49        11.61 o
   4  10   0         10.01         21.91         8.12 o
   5  10   0         10.69          9.32         5.52 o
  -3  11   0         13.19         28.57         7.97 o
  -2  11   0          3.89          1.87         2.66 o
  -1  11   0         29.73         40.95         9.54 o
   0  11   0         13.28         10.67         3.78 o
   1  11   0         29.23         44.25         7.00 o
   2  11   0         10.50         16.05         6.51 o
   3  11   0          6.50          6.54         4.67 o
   1  12   0          9.67         15.42         5.93 o
   2  12   0          0.16          5.01         4.50 o
  -2 -12   1          1.47         11.63         6.02 o
  -1 -12   1          0.46          6.82         5.23 o
  -3 -11   1          5.51         13.40         6.34 o
  -2 -11   1          3.04          8.52         5.25 o
  -1 -11   1          0.97          2.11         4.41 o
   0 -11   1          0.10          6.87         3.43 o
   1 -11   1         80.10         73.08        12.91 o
   2 -11   1          2.21          3.74         2.93 o
   3 -11   1         12.69         36.85         9.68 o
  -5 -10   1          7.53         13.14         6.32 o
  -4 -10   1         20.26         28.34         8.73 o
  -3 -10   1         17.66         20.72         7.59 o
  -2 -10   1         22.50         51.65        11.30 o
  -1 -10   1          9.69          5.93         2.92 o
   0 -10   1         44.71         60.45         7.31 o
   1 -10   1         36.72         39.59         7.56 o
   2 -10   1         73.71         74.80         8.42 o
   3 -10   1          2.07         -0.06         2.27 o
   4 -10   1         72.86         72.24         8.67 o
  -6  -9   1         13.27          9.74         5.43 o
  -5  -9   1          9.87         10.23         5.68 o
  -4  -9   1          0.05          6.76         5.79 o
  -3  -9   1          9.38          7.44         4.02 o
  -2  -9   1        136.38        152.74        11.38 o
  -1  -9   1          0.21         17.16         5.95 o
   0  -9   1         23.42         25.81         4.53 o
   1  -9   1        157.98        129.37         9.36 o
   2  -9   1          0.46          1.15         6.71 o
   3  -9   1          7.85         11.82         3.27 o
   4  -9   1          0.20          3.30         8.59 o
   5  -9   1         31.71         32.57         5.61 o
  -7  -8   1          4.54          1.31         3.76 o
  -6  -8   1          6.17          5.25         5.54 o
  -5  -8   1         17.08         27.75         8.31 o
  -4  -8   1        210.42        215.84        19.28 o
  -3  -8   1          1.87         -0.37         2.96 o
  -2  -8   1        459.64        520.93        19.26 o
  -1  -8   1          7.57         14.73         3.73 o
   0  -8   1         81.69         93.84         8.11 o
   1  -8   1          1.07          5.56         1.94 o
   2  -8   1        234.41        201.36         8.22 o
   3  -8   1          0.10          2.53         2.13 o
   4  -8   1         39.46         29.65         6.58 o
   5  -8   1          2.17          0.90         3.34 o
   6  -8   1          0.88         15.86         6.19 o
  -8  -7   1          0.11          0.49         3.17 o
  -7  -7   1          0.02          3.25         3.29 o
  -6  -7   1         25.81         35.22         9.36 o
  -5  -7   1        304.02        323.15        23.26 o
  -4  -7   1        228.69        235.21        18.45 o
  -3  -7   1        510.94        524.44        26.72 o
  -2  -7   1         39.14         42.97         6.65 o
  -1  -7   1        690.35        712.65        20.59 o
   0  -7   1          5.35         19.34         2.93 o
   1  -7   1        271.43        284.07        26.77 o
   2  -7   1          5.16          7.22         2.03 o
   3  -7   1         64.11         92.64         6.84 o
   4  -7   1          0.53          0.98         2.11 o
   5  -7   1         11.35         15.29         5.97 o
   6  -7   1         26.05         45.37        10.35 o
   7  -7   1         40.09         51.25        10.55 o
  -8  -6   1          0.04         -4.16         4.16 o
  -7  -6   1          5.18          4.32         4.43 o
  -6  -6   1         32.08         33.48         8.80 o
  -5  -6   1          9.52         19.76         6.05 o
  -4  -6   1         29.30         42.77         8.75 o
  -3  -6   1         89.37         96.52        11.44 o
  -2  -6   1          1.42         25.00         4.79 o
  -1  -6   1        290.57        324.03        12.86 o
   0  -6   1          6.93         11.52         2.66 o
   1  -6   1         24.47         19.55         2.94 o
   2  -6   1        292.89        325.64        11.99 o
   3  -6   1        204.15        225.62        18.00 o
   4  -6   1          9.77         54.02        13.51 o
   5  -6   1          3.72         15.51         3.16 o
   6  -6   1        187.34        236.88        20.61 o
   7  -6   1          0.05         -4.09         4.09 o
  -8  -5   1          1.02          1.53         2.64 o
  -7  -5   1         40.73         32.19         7.08 o
  -6  -5   1          9.91         23.15         7.50 o
  -5  -5   1         36.80         37.61         7.29 o
  -4  -5   1        219.40        234.74        16.32 o
  -3  -5   1         80.64         71.59         8.97 o
  -2  -5   1         16.87         21.61         4.10 o
  -1  -5   1        201.27        322.49        17.26 o
   0  -5   1        202.58        221.20        10.39 o
   1  -5   1        216.89        367.72        27.06 o
   2  -5   1          7.63          7.09         3.06 o
   3  -5   1         15.28         25.37         2.30 o
   4  -5   1        304.90        313.06        19.14 o
   5  -5   1          4.05        187.75        60.20 o
   6  -5   1          2.25          7.55         3.53 o
   7  -5   1          2.76         19.77         6.26 o
   8  -5   1          1.44          1.56         2.47 o
  -8  -4   1          9.55         13.28         4.05 o
  -7  -4   1         46.22         60.89        10.04 o
  -6  -4   1        109.03        207.56        17.80 o
  -5  -4   1         11.47          5.87         2.27 o
  -4  -4   1          0.17          8.23         5.14 o
  -3  -4   1        747.65        840.58        20.02 o
  -2  -4   1        341.46        407.58        12.88 o
  -1  -4   1        285.58        320.08        10.48 o
   0  -4   1         23.41         29.11         2.58 o
   1  -4   1        162.31        155.73         5.15 o
   2  -4   1         25.25         39.05        36.81 o
   3  -4   1        173.10        150.41         8.12 o
   4  -4   1        225.50        310.65        34.16 o
   5  -4   1        186.55        212.44        13.00 o
   6  -4   1        130.98        173.94        10.05 o
   7  -4   1          0.54         -2.05         2.07 o
   8  -4   1          1.83         24.87         6.78 o
  -8  -3   1         89.69         90.75        13.53 o
  -7  -3   1         65.84         66.58         7.14 o
  -6  -3   1         64.81         94.96        10.71 o
  -5  -3   1         99.07         97.63         9.71 o
  -4  -3   1         38.40         44.72         4.54 o
  -3  -3   1       3695.65       4251.36        41.38 o
  -2  -3   1        285.85        303.82        10.20 o
  -1  -3   1        216.49        245.40         8.75 o
   0  -3   1        123.27        133.49         3.16 o
   1  -3   1        427.45        483.16         7.85 o
   2  -3   1         29.22         36.79         3.05 o
   3  -3   1        231.59        244.26         7.40 o
   4  -3   1         44.44         41.96         8.06 o
   5  -3   1        471.32        483.17        23.05 o
   6  -3   1         39.75         33.75         4.56 o
   7  -3   1         16.51         18.81         4.17 o
   8  -3   1          5.55          7.55         2.64 o
  -9  -2   1         22.03         26.63         7.07 o
  -8  -2   1         71.33         74.61        12.05 o
  -7  -2   1          0.40          6.14         4.06 o
  -6  -2   1        137.83        138.93         8.94 o
  -5  -2   1         46.49         49.88         7.12 o
  -4  -2   1       1471.49       1636.27        25.76 o
  -3  -2   1        370.96        448.78        12.23 o
  -2  -2   1        280.96        373.63         9.90 o
  -1  -2   1        136.38        145.85         7.21 o
   0  -2   1        647.21        641.52        15.63 o
   1  -2   1        108.57         91.01         2.51 o
   2  -2   1       2005.52       1962.70        18.26 o
   3  -2   1         17.83         17.73         1.81 o
   4  -2   1          0.00          1.72         1.25 o
   5  -2   1         86.31         76.64         3.79 o
   6  -2   1        144.03        145.06         9.19 o
   7  -2   1          0.25          4.86         2.43 o
   8  -2   1         21.17         28.39         4.74 o
  -9  -1   1         20.53         21.31         7.49 o
  -8  -1   1         21.43         16.43         4.51 o
  -7  -1   1          0.38          4.39         7.33 o
  -6  -1   1         77.56         63.01         4.45 o
  -5  -1   1          0.25          1.24         1.23 o
  -4  -1   1        169.23        198.98         5.73 o
  -3  -1   1        359.31        451.54         8.13 o
  -2  -1   1        267.78        327.50         5.36 o
  -1  -1   1       2022.36       2387.28        25.58 o
   1  -1   1      16364.62      15309.16        53.72 o
   2  -1   1        240.67        217.44         3.97 o
   3  -1   1        231.48        262.40         5.00 o
   4  -1   1         59.20         76.77         2.64 o
   5  -1   1         50.74         42.04         3.11 o
   6  -1   1          1.70          7.38         1.63 o
   7  -1   1          0.59          7.57         2.41 o
   8  -1   1          8.09          7.59         2.43 o
  -9   0   1         41.90         42.50         9.66 o
  -8   0   1         15.48         19.11         5.82 o
  -7   0   1          8.04         31.65         9.25 o
  -6   0   1        235.91        264.94        14.87 o
  -5   0   1          2.03          5.53         1.43 o
  -4   0   1        338.22        305.24         6.59 o
  -3   0   1          0.03          1.28         0.55 o
  -2   0   1          7.42          9.37         1.84 o
   1   0   1        239.77        231.32         6.34 o
   2   0   1        750.61        738.89         7.85 o
   3   0   1        947.73       1106.94        11.93 o
   5   0   1          7.38          8.14         1.78 o
   6   0   1        286.67        273.09         8.95 o
   7   0   1         54.19         65.19         6.65 o
   8   0   1         14.85         13.24         3.51 o
   9   0   1         28.60         41.26         9.58 o
  -8   1   1         38.01         38.89         8.35 o
  -7   1   1         78.91         61.17         6.23 o
  -6   1   1         24.87         23.71         3.72 o
  -5   1   1          9.37         21.57         2.52 o
  -4   1   1         54.15         58.19         2.57 o
  -3   1   1       2413.80       2509.36        25.58 o
  -2   1   1         30.40         25.02         1.06 o
  -1   1   1        417.07        453.31        25.74 o
   1   1   1        390.12        419.42        10.62 o
   2   1   1         34.78         37.38         1.68 o
   3   1   1          0.57         18.68        11.08 o
   4   1   1          0.02         15.69         2.82 o
   5   1   1        165.94        173.20         6.95 o
   6   1   1          6.90         12.47         2.30 o
   7   1   1         27.95         26.74         3.42 o
   8   1   1          4.88          5.93         3.59 o
   9   1   1         12.99         24.33         7.67 o
  -8   2   1         10.24         40.33         8.97 o
  -7   2   1         23.15         20.14         3.97 o
  -6   2   1         98.37         90.72         7.45 o
  -5   2   1          1.56          1.29         0.70 o
  -4   2   1         18.04         24.39        13.87 o
  -3   2   1        201.96        137.37         9.38 o
  -2   2   1       1103.61        867.60        19.27 o
  -1   2   1        472.62        453.43         7.42 o
   0   2   1       9527.88      10600.61        90.35 o
   1   2   1        351.29        429.58         9.14 o
   2   2   1        945.86        968.75        16.12 o
   3   2   1         72.94         94.48         7.84 o
   4   2   1         26.46         31.28         5.35 o
   5   2   1          9.07          6.11         2.77 o
   6   2   1          4.21         11.34         3.69 o
   7   2   1         32.08         28.56         4.41 o
   8   2   1         15.11         17.76         6.20 o
   9   2   1          0.00          6.68         4.87 o
  -8   3   1          0.12          2.09         2.43 o
  -7   3   1          2.56          9.42         4.10 o
  -6   3   1          0.59         -1.78         1.89 o
  -4   3   1         55.65         93.77        24.23 o
  -3   3   1         63.90         51.76         5.49 o
  -2   3   1          7.75          2.71         1.75 o
  -1   3   1         29.45         37.89         2.99 o
   0   3   1        419.22        398.40         5.59 o
   1   3   1       1603.53       1870.53        72.74 o
   2   3   1         61.79         44.41         5.19 o
   3   3   1         11.41         10.30         2.83 o
   4   3   1         56.71         55.45         7.02 o
   5   3   1          2.04          3.80         3.01 o
   6   3   1          3.68          0.47         2.45 o
   7   3   1          2.69          8.42         3.17 o
   8   3   1          3.90         15.99         4.72 o
  -8   4   1          5.46         12.35         3.73 o
  -7   4   1          1.55          2.38         2.03 o
  -6   4   1         10.05         30.39         4.48 o
  -5   4   1          8.26         23.49         4.07 o
  -4   4   1       1406.44       1518.24        24.89 o
  -3   4   1          1.72          3.33         2.10 o
  -2   4   1         91.90        119.55        29.86 o
  -1   4   1         22.00         21.71         1.86 o
   0   4   1        249.15        385.75         8.32 o
   1   4   1        162.62        179.03         6.27 o
   2   4   1        592.78        675.00        23.25 o
   3   4   1          4.14          5.82         1.97 o
   4   4   1         80.47         88.14         9.35 o
   5   4   1         23.23         16.10         4.50 o
   6   4   1         83.14        123.61        13.22 o
   7   4   1        113.67        104.24        12.65 o
   8   4   1          0.70         18.51         5.02 o
  -8   5   1          2.15          6.13         4.20 o
  -7   5   1         31.27         39.52         5.50 o
  -6   5   1          0.68          8.82         4.03 o
  -5   5   1        823.39        960.04        22.65 o
  -4   5   1          1.25         29.91         9.83 o
  -3   5   1        307.51        268.78         6.85 o
  -2   5   1         10.25          9.92         1.14 o
  -1   5   1         48.19        106.05         6.32 o
   0   5   1         35.69         59.07         3.65 o
   1   5   1        542.72        717.67        17.99 o
   2   5   1          1.02          1.87         2.74 o
   3   5   1          3.13         13.10         4.61 o
   4   5   1        161.60        190.05        14.65 o
   5   5   1        442.07        459.19        24.78 o
   6   5   1        114.97        127.19        13.55 o
   7   5   1          3.25          9.72         6.25 o
   8   5   1         20.62         28.96         5.83 o
  -8   6   1          5.21          2.57         2.80 o
  -7   6   1          2.30         -4.18         4.18 o
  -6   6   1          4.32         35.50        15.16 o
  -5   6   1          6.08         14.28         3.10 o
  -4   6   1         97.01        167.46        15.09 o
  -2   6   1          0.68          7.13         1.52 o
  -1   6   1         82.62         92.67         5.01 o
   0   6   1        216.72        233.38        13.11 o
   1   6   1         38.77         30.84         3.92 o
   2   6   1          2.63          3.02         3.39 o
   3   6   1        264.33        282.41        18.63 o
   4   6   1          9.60         14.60         6.22 o
   5   6   1          1.57          6.22         4.60 o
   6   6   1         40.22         45.11         9.79 o
   7   6   1          9.56         -3.33         3.33 o
   8   6   1         15.38         11.91         5.03 o
  -6   7   1          0.68         17.42         6.81 o
  -5   7   1          1.07          0.58         1.55 o
  -4   7   1         28.24         31.16         4.15 o
  -3   7   1         72.67        102.44         6.03 o
  -2   7   1          1.03          5.77         1.41 o
  -1   7   1        156.99        246.13         8.91 o
   0   7   1          0.82          1.32         2.34 o
   1   7   1         15.26         17.69         3.41 o
   2   7   1          5.57         14.06         6.45 o
   3   7   1        272.70        298.35        21.04 o
   4   7   1         15.40         15.14         5.27 o
   5   7   1        209.70        213.71        19.22 o
   6   7   1         61.84         76.60        12.32 o
   7   7   1          1.46         -4.71         4.71 o
   8   7   1          1.35         -1.94         3.79 o
  -6   8   1          0.94         33.35         9.21 o
  -5   8   1         11.80         12.35         4.62 o
  -4   8   1         28.18         33.96         6.61 o
  -3   8   1          0.00          8.36         2.97 o
  -1   8   1         97.25         78.33         5.40 o
   0   8   1        188.44        186.24         8.66 o
   1   8   1          5.51         11.84         3.47 o
   2   8   1          1.42         11.96         5.94 o
   3   8   1         80.57        113.72        13.86 o
   4   8   1         62.65         80.98        12.56 o
   5   8   1          1.99          7.17         5.35 o
   6   8   1          5.84          8.67         6.45 o
   7   8   1          0.00          1.42         3.68 o
  -6   9   1          0.54          7.18         4.50 o
  -5   9   1          7.50          2.74         3.88 o
  -4   9   1          4.82          8.79         3.80 o
  -3   9   1         95.16         94.70         8.96 o
  -2   9   1          0.10         -0.26         1.61 o
  -1   9   1         21.04         30.69         4.42 o
   0   9   1          8.62         15.54         3.61 o
   1   9   1         27.73         23.29         4.42 o
   2   9   1         11.33          7.13         4.71 o
   3   9   1        425.93        462.26        28.61 o
   4   9   1          2.17          7.02         5.38 o
   5   9   1          1.12          3.25         4.16 o
   6   9   1         15.18         13.02         6.35 o
  -5  10   1          1.58          0.35         3.07 o
  -4  10   1          3.43         17.97         4.55 o
  -3  10   1          5.35          4.89         4.83 o
  -2  10   1         32.54         45.75         6.79 o
  -1  10   1          2.82         -1.69         2.72 o
   1  10   1         17.71         18.13         4.44 o
   2  10   1         53.56         71.60        12.13 o
   3  10   1         87.83        101.20        14.70 o
   4  10   1          4.12          9.08         5.16 o
   5  10   1          0.63          3.50         5.00 o
  -3  11   1         17.06         18.40         6.85 o
  -2  11   1          5.67          2.09         1.99 o
  -1  11   1          3.78         30.13         8.44 o
   0  11   1          3.15          5.08         3.28 o
   1  11   1         93.69         87.56         9.89 o
   2  11   1         27.34         23.69         7.45 o
   3  11   1          5.84         24.38         9.55 o
   4  11   1          8.78          7.06         3.82 o
   1  12   1          6.71          7.82         5.04 o
   2  12   1          0.47         -3.88         4.50 o
  -1 -12   2          0.32         -2.52         2.52 o
  -3 -11   2         10.25         10.06         6.13 o
  -2 -11   2          4.38          5.02         3.80 o
  -1 -11   2          1.40          8.33         6.61 o
   0 -11   2          8.40         10.07         3.36 o
   1 -11   2         87.55         77.04        12.56 o
   2 -11   2         31.09         33.60         5.95 o
  -5 -10   2          5.04         22.20        10.15 o
  -4 -10   2         36.66         34.12         9.42 o
  -3 -10   2         30.11         26.45         8.14 o
  -2 -10   2         35.68         38.21         6.27 o
  -1 -10   2          1.91          5.21         3.11 o
   0 -10   2         52.08         48.92         6.63 o
   1 -10   2         36.89         33.21         5.34 o
   2 -10   2         23.72         42.15         6.56 o
   3 -10   2          0.27          6.79         3.21 o
   4 -10   2         13.94         23.45         5.33 o
  -6  -9   2         13.22         20.34         7.48 o
  -5  -9   2          7.75         19.75         7.72 o
  -4  -9   2         57.37         42.31         9.03 o
  -3  -9   2          2.74          2.79         4.01 o
  -2  -9   2         48.42        104.51        16.39 o
  -1  -9   2        121.72        115.77        13.54 o
   0  -9   2         11.54         14.77         3.52 o
   1  -9   2          7.81         29.16         5.01 o
   2  -9   2          2.04          1.89         4.29 o
   3  -9   2          4.63          8.88         3.18 o
   4  -9   2         11.31         11.00         3.48 o
   5  -9   2          1.50          9.10         3.22 o
  -7  -8   2          0.64         -0.83         4.86 o
  -6  -8   2          7.89          8.62         5.89 o
  -5  -8   2         12.69         22.54         7.22 o
  -4  -8   2         84.60         76.84        12.71 o
  -3  -8   2         23.28         20.73         5.65 o
  -2  -8   2        387.16        448.45        18.38 o
  -1  -8   2         12.30         10.37         2.90 o
   0  -8   2         46.52         47.08         5.61 o
   1  -8   2         26.51         24.52         2.98 o
   2  -8   2          8.61         59.29         6.91 o
   3  -8   2          6.07          3.96         2.28 o
   4  -8   2          0.01          1.28         3.39 o
   5  -8   2          0.54         -2.06         3.38 o
   6  -8   2          4.40         15.13         5.53 o
  -8  -7   2          3.50          3.97         4.53 o
  -7  -7   2          6.95          9.82         5.71 o
  -6  -7   2         18.70         19.62         6.66 o
  -5  -7   2         15.79         36.81        11.96 o
  -4  -7   2         43.31         54.03         9.50 o
  -3  -7   2          0.17         16.72         6.91 o
  -2  -7   2        133.16        142.95        10.48 o
  -1  -7   2        176.88        250.07        13.11 o
   0  -7   2        157.81        158.68        13.54 o
   1  -7   2          0.80         26.58         9.83 o
   2  -7   2          2.45          3.57         1.90 o
   3  -7   2        184.55        160.81        11.31 o
   4  -7   2          0.24         -4.71         4.71 o
   5  -7   2         60.95         70.28        10.80 o
   6  -7   2          6.47         22.61         8.22 o
   7  -7   2         13.80         23.25         7.60 o
  -8  -6   2          0.10         -2.96         2.96 o
  -7  -6   2         22.76         21.26         6.64 o
  -6  -6   2          0.32          2.85         4.39 o
  -5  -6   2          0.06          4.72         3.34 o
  -4  -6   2        701.00        665.14        29.54 o
  -3  -6   2        176.99        184.88        14.67 o
  -2  -6   2        608.15        669.94        19.10 o
  -1  -6   2          0.38          6.52         5.15 o
   0  -6   2         24.67         60.88         8.75 o
   1  -6   2          6.13          4.51         1.46 o
   2  -6   2        726.07        674.77        16.87 o
   3  -6   2         90.58        113.94        10.46 o
   4  -6   2          4.31         55.75        17.93 o
   5  -6   2         24.00         29.54         3.89 o
   6  -6   2         59.10        116.87        14.76 o
   7  -6   2          8.78          8.59         4.68 o
  -8  -5   2          0.99          4.42         2.32 o
  -7  -5   2          8.87         21.40         7.71 o
  -6  -5   2         30.02         49.14         9.57 o
  -5  -5   2         18.27         20.87         5.85 o
  -4  -5   2        231.79        239.40        16.46 o
  -3  -5   2        284.30        276.38        12.52 o
  -2  -5   2        125.41        143.38         8.33 o
  -1  -5   2       1842.46       1853.57        76.39 o
   0  -5   2          0.02          4.05         1.30 o
   1  -5   2       1459.76       1534.82        35.75 o
   2  -5   2         48.57         48.72         2.65 o
   3  -5   2         32.55         41.00         4.11 o
   4  -5   2         90.73        123.90        12.92 o
   5  -5   2        106.15        141.03        14.88 o
   6  -5   2         17.81         16.72         4.36 o
   7  -5   2         21.17         26.70         6.68 o
   8  -5   2          6.51         17.92         5.48 o
  -8  -4   2          1.28          4.93         3.15 o
  -7  -4   2         93.30         92.46        11.54 o
  -6  -4   2        682.12        703.91        30.16 o
  -5  -4   2         22.27         18.31         5.31 o
  -4  -4   2        834.93        849.49        21.29 o
  -3  -4   2         35.79         48.40         5.36 o
  -2  -4   2         24.11         38.72         3.91 o
  -1  -4   2        319.47        374.03        11.43 o
   0  -4   2         42.48         57.44         3.79 o
   1  -4   2        883.75        898.54        10.47 o
   2  -4   2        798.61        874.02        14.03 o
   3  -4   2         36.39         53.27         2.94 o
   4  -4   2        137.31        189.98         8.55 o
   5  -4   2         84.64        103.55        12.13 o
   6  -4   2        378.38        405.21        23.43 o
   7  -4   2          1.26         -0.40         1.66 o
   8  -4   2         53.37         76.11        11.66 o
  -8  -3   2          7.83         12.02         5.78 o
  -7  -3   2        102.34        103.91         8.81 o
  -6  -3   2         92.15        146.87        13.99 o
  -5  -3   2          1.40         -2.88         2.88 o
  -4  -3   2         45.59         53.38         4.91 o
  -3  -3   2        750.73        881.56        19.01 o
  -2  -3   2        179.13        206.06        12.25 o
  -1  -3   2         16.82         21.95         2.59 o
   0  -3   2         10.58          5.70         0.81 o
   1  -3   2        103.16        121.14         3.70 o
   2  -3   2        237.70        228.54         5.75 o
   3  -3   2        195.85        172.22         7.57 o
   4  -3   2         49.44         65.88         5.54 o
   5  -3   2         81.83        181.22        35.81 o
   6  -3   2          0.62          2.54         2.89 o
   7  -3   2         16.31         20.54         3.89 o
   8  -3   2          0.06         13.65         5.78 o
  -9  -2   2         24.87         28.93         7.96 o
  -8  -2   2         23.36         11.51         5.23 o
  -7  -2   2         47.40         49.93         5.76 o
  -6  -2   2        125.60        180.22        10.40 o
  -5  -2   2         95.82        107.04         7.04 o
  -4  -2   2        851.42        946.74        19.60 o
  -3  -2   2          4.56          0.62         1.33 o
  -2  -2   2        679.33        732.37        20.43 o
  -1  -2   2        444.17        451.82        12.65 o
   0  -2   2       6205.32       5721.68        30.30 o
   1  -2   2          1.09          5.48         0.55 o
   2  -2   2        582.17        605.92        11.52 o
   3  -2   2          2.62          2.81         0.98 o
   4  -2   2        148.27        147.64         4.16 o
   5  -2   2          1.26          6.43         1.39 o
   6  -2   2         23.04         51.59        11.62 o
   7  -2   2          7.98         11.04         3.11 o
   8  -2   2         18.23         22.16         4.39 o
  -9  -1   2          6.14          6.90         4.28 o
  -8  -1   2          5.14          2.53         2.85 o
  -7  -1   2          4.91          9.04         3.68 o
  -6  -1   2         50.90         52.40         4.11 o
  -5  -1   2          9.79          5.20         1.28 o
  -4  -1   2         17.02         24.81         2.65 o
  -3  -1   2         92.26         83.56         2.99 o
  -2  -1   2        347.81        335.45         6.10 o
  -1  -1   2       1157.76       1175.58        18.14 o
   0  -1   2          0.25         10.03         1.30 o
   1  -1   2        216.84        221.63        17.08 o
   2  -1   2         79.33         61.11         3.53 o
   3  -1   2        357.11        368.65         7.00 o
   4  -1   2          0.59          1.08         2.31 o
   5  -1   2         51.39         59.40         4.85 o
   6  -1   2          6.31          4.96         2.54 o
   7  -1   2         13.14          9.62         2.69 o
   8  -1   2          0.00          4.24         2.43 o
  -9   0   2         14.52         25.50         7.56 o
  -8   0   2          3.85          3.11         3.22 o
  -7   0   2         41.42         37.03         4.65 o
  -6   0   2        325.51        287.00        11.72 o
  -5   0   2          0.59          0.11         1.00 o
  -4   0   2        182.97        173.59         4.95 o
  -3   0   2        267.26        251.80         4.59 o
  -2   0   2         86.29         87.49         2.85 o
  -1   0   2        202.19        252.60         4.73 o
   1   0   2         55.40         81.55         2.29 o
   2   0   2       5587.58       5967.65        22.67 o
   3   0   2        161.08        214.93        20.07 o
   4   0   2          8.21         42.15         8.40 o
   5   0   2         12.84         17.99         2.31 o
   6   0   2         13.50         46.99         4.08 o
   7   0   2          1.31         17.88         3.94 o
   8   0   2         32.01         35.10         5.50 o
   9   0   2        100.00         93.27        13.58 o
  -8   1   2          4.65          6.68         4.50 o
  -7   1   2          0.71          6.91         2.65 o
  -6   1   2         42.40         37.77         4.57 o
  -5   1   2        167.73        160.29         6.82 o
  -4   1   2         47.94         63.51         2.38 o
  -3   1   2       1689.21       1814.77        25.43 o
  -2   1   2        344.89        318.32         5.92 o
  -1   1   2       4891.99       4334.06        21.74 o
   1   1   2      13511.16      15301.08        37.07 o
   2   1   2       1234.79       1457.77        18.26 o
   3   1   2       2533.24       3035.37        27.73 o
   4   1   2        134.55        185.08         6.51 o
   5   1   2          4.65         14.30         4.63 o
   6   1   2        152.47        131.57         6.52 o
   7   1   2         54.40         50.49         4.55 o
   8   1   2         20.00         12.02         4.73 o
   9   1   2        130.59        123.37        15.62 o
  -8   2   2        175.14        153.67        16.59 o
  -7   2   2         15.57         24.42         4.57 o
  -6   2   2         23.20         30.79         4.37 o
  -5   2   2          0.02          2.15         1.46 o
  -4   2   2          0.19         20.76        27.19 o
  -3   2   2         48.14         89.92        19.54 o
  -2   2   2         36.02        100.39        93.58 o
  -1   2   2       4791.97       4447.18        32.82 o
   0   2   2       2090.94       2176.00        14.24 o
   1   2   2        112.55        123.56         4.92 o
   2   2   2       4449.00       5220.24        53.13 o
   3   2   2         19.82         18.42         3.23 o
   4   2   2         14.50         23.00         4.43 o
   5   2   2         40.90         46.25         6.57 o
   6   2   2        412.08        354.14        13.92 o
   7   2   2         32.18         42.96         7.65 o
   8   2   2          2.34         -3.58         3.64 o
   9   2   2          8.79         27.14         8.19 o
  -8   3   2          0.19          4.58         4.48 o
  -7   3   2         22.11         15.59         3.66 o
  -6   3   2          0.98         -1.66         1.66 o
  -5   3   2        436.83        447.96        22.09 o
  -4   3   2         89.17        178.28        36.83 o
  -3   3   2          0.53          6.02         2.39 o
  -2   3   2         20.13         17.37         2.67 o
  -1   3   2        118.03        157.81        41.82 o
   0   3   2         49.94         68.28         2.73 o
   1   3   2       1951.05       2279.48        24.04 o
   2   3   2        214.58        238.32        12.59 o
   3   3   2         60.24         53.48         6.20 o
   4   3   2        125.93        129.31        11.08 o
   5   3   2        115.39        136.78        11.72 o
   6   3   2         58.05         64.76         9.16 o
   7   3   2        112.45        109.27        14.68 o
   8   3   2         83.09         84.18         8.16 o
  -8   4   2         52.69         46.32         8.71 o
  -7   4   2          0.49          1.64         1.36 o
  -6   4   2         33.08         32.00         6.18 o
  -5   4   2          1.76          8.29         2.62 o
  -4   4   2        794.51        945.76        23.27 o
  -3   4   2         14.43         17.76         3.50 o
  -2   4   2       1516.95       1484.79        14.25 o
  -1   4   2          0.19          1.38         1.12 o
   0   4   2        479.76        575.76        10.38 o
   1   4   2         52.34         56.93         3.65 o
   2   4   2        788.32        950.55        27.40 o
   3   4   2         42.50         42.97         6.24 o
   4   4   2        543.34        593.39        25.26 o
   5   4   2         11.89          0.46         3.55 o
   6   4   2          0.01          9.05         5.60 o
   7   4   2         37.63         56.45        10.83 o
   8   4   2         60.99         66.60         7.62 o
  -7   5   2          8.65         17.23         8.84 o
  -6   5   2          1.04          4.34         3.21 o
  -5   5   2        183.20        317.49        13.47 o
  -4   5   2        176.32        167.14         8.52 o
  -3   5   2          0.17         40.86        19.61 o
  -2   5   2          0.24          0.48         0.58 o
  -1   5   2        179.74        164.42         8.05 o
   0   5   2        100.00        129.19         5.57 o
   1   5   2       1023.51       1137.09        17.47 o
   2   5   2         11.15          3.52         2.27 o
   3   5   2        799.10        886.06        30.57 o
   4   5   2          1.91          2.14         3.36 o
   5   5   2        147.62        164.79        15.99 o
   6   5   2         19.04         24.92         7.23 o
   7   5   2         83.30         71.52        10.88 o
   8   5   2         16.43         21.67         5.69 o
  -7   6   2          0.89         -2.13         4.51 o
  -6   6   2        124.26        127.33        11.21 o
  -5   6   2          0.17          2.14         1.59 o
  -4   6   2        179.83        180.01         9.43 o
  -3   6   2        181.42        177.39         6.25 o
  -2   6   2        118.80        107.24         4.42 o
  -1   6   2         27.18         37.42         4.35 o
   0   6   2        713.06        811.51        15.19 o
   1   6   2          1.97          3.12         1.58 o
   2   6   2          6.17         -1.01         2.06 o
   3   6   2         54.25         69.33         9.64 o
   4   6   2        587.79        619.19        29.15 o
   5   6   2          8.57          9.46         4.06 o
   6   6   2        144.06        138.05        14.97 o
   7   6   2         22.76         18.32         6.60 o
   8   6   2          0.02          2.50         4.05 o
  -6   7   2         19.29         35.85         8.58 o
  -5   7   2         10.65          9.53         2.31 o
  -4   7   2         47.52         45.67         5.03 o
  -3   7   2        136.39        166.33         9.22 o
  -2   7   2          2.95          5.57         1.54 o
  -1   7   2         51.38         67.79         4.79 o
   0   7   2          1.23          1.40         1.94 o
   1   7   2         24.39         25.15         3.91 o
   2   7   2         18.69          6.78         3.16 o
   3   7   2          1.51         17.65         6.98 o
   4   7   2         13.55         14.73         6.24 o
   5   7   2          1.78         17.52         8.36 o
   6   7   2         15.77         19.14         8.04 o
   7   7   2         48.44         48.67         9.98 o
   8   7   2          2.23          0.18         4.38 o
  -6   8   2          7.61         79.44        12.95 o
  -5   8   2          1.32         14.40         5.43 o
  -4   8   2          0.98         10.68         2.54 o
  -3   8   2         36.59         38.01         4.03 o
  -2   8   2        191.66        180.11         6.96 o
  -1   8   2          0.04         15.19         2.76 o
   0   8   2         21.75         44.92         4.72 o
   1   8   2         25.60         20.49         3.77 o
   2   8   2         10.65         13.76         6.16 o
   3   8   2        451.91        510.43        28.35 o
   4   8   2         48.38         57.63        11.47 o
   5   8   2          6.23         -0.46         3.24 o
   6   8   2          3.32          3.65         3.85 o
   7   8   2          5.23          1.36         3.92 o
  -5   9   2          0.23         -0.37         2.56 o
  -4   9   2          0.76          5.89         2.77 o
  -3   9   2         84.49         90.24         8.72 o
  -2   9   2          0.48          0.81         2.37 o
  -1   9   2         75.06        124.10         9.22 o
   0   9   2          3.16          5.71         3.44 o
   1   9   2          1.22          6.09         2.72 o
   2   9   2          6.62          8.75         5.27 o
   3   9   2        253.48        365.99        25.85 o
   4   9   2          7.50          8.09         5.01 o
   5   9   2         11.17         10.44         5.00 o
   6   9   2         19.33          8.28         5.22 o
  -5  10   2          1.33         -1.99         2.58 o
  -4  10   2          0.04         15.03         4.64 o
  -3  10   2          8.69          7.58         3.09 o
  -2  10   2         60.93         49.60         7.00 o
  -1  10   2          1.95          1.75         2.72 o
   0  10   2        212.56        199.15        14.64 o
   1  10   2          7.45          9.83         3.36 o
   2  10   2          1.23         27.08         9.19 o
   3  10   2          0.73         49.44        11.21 o
   4  10   2          0.01         -3.10         3.13 o
   5  10   2         34.83         22.92         7.12 o
  -3  11   2          0.03          2.03         3.66 o
  -2  11   2          5.24          3.25         5.41 o
  -1  11   2          4.63         37.82         9.64 o
   0  11   2         22.07         17.04         4.11 o
   1  11   2         79.41         74.18        12.20 o
   2  11   2          0.92          3.94         5.30 o
   3  11   2        107.96        108.06        15.34 o
   4  11   2         10.57          9.33         5.79 o
   0  12   2         38.66         52.07        11.11 o
   1  12   2          7.23          1.11         3.14 o
   2  12   2          6.15          4.79         4.64 o
  -1 -12   3          0.01          5.05         3.32 o
  -3 -11   3          3.51          8.67         5.72 o
  -2 -11   3          0.21         -3.79         4.00 o
  -1 -11   3         38.86         34.76         6.01 o
   0 -11   3          8.26         14.27         5.17 o
   1 -11   3          1.12         21.06         7.57 o
   2 -11   3          5.93         13.19         9.90 o
  -5 -10   3         88.75         89.97        14.18 o
  -4 -10   3          8.17         27.76         9.98 o
  -3 -10   3          7.05         15.19         6.48 o
  -2 -10   3          2.70         11.71         4.14 o
  -1 -10   3         29.02         24.03         4.91 o
   0 -10   3         22.01         19.65         4.58 o
   1 -10   3         11.14         18.75         4.45 o
   2 -10   3         41.80         52.41         7.23 o
   3 -10   3          8.01         11.50         3.72 o
   4 -10   3          8.94         15.92         4.62 o
  -6  -9   3         22.59         30.66         8.86 o
  -5  -9   3         32.59         62.40        13.90 o
  -4  -9   3          6.11         15.25         6.07 o
  -3  -9   3         23.15         18.70         6.07 o
  -2  -9   3        304.52        288.69        15.40 o
  -1  -9   3         88.58         74.98         7.87 o
   0  -9   3          1.07          2.47         1.78 o
   1  -9   3          0.09         11.66         3.47 o
   2  -9   3         18.30         21.22         4.55 o
   3  -9   3          0.29         -2.98         5.84 o
   4  -9   3          6.88          7.95         4.18 o
   5  -9   3         15.40         19.73         4.28 o
  -7  -8   3          0.07         -2.77         3.42 o
  -6  -8   3         30.19         30.60         8.12 o
  -5  -8   3          0.45          9.04         5.40 o
  -4  -8   3          1.75          2.57         3.77 o
  -3  -8   3          7.14          3.66         2.83 o
  -2  -8   3        319.18        337.85        15.84 o
  -1  -8   3          1.98         17.42         5.33 o
   0  -8   3          4.53         18.10         6.05 o
   1  -8   3          4.24         10.44         5.27 o
   2  -8   3        221.14        198.01        11.95 o
   3  -8   3          0.11          1.38         3.75 o
   4  -8   3         14.94         -2.51         3.47 o
   5  -8   3          2.18         -1.08         3.06 o
   6  -8   3         32.71         33.01         9.20 o
  -7  -7   3          0.27          4.81         4.26 o
  -6  -7   3          3.31          4.07         5.42 o
  -5  -7   3        123.28        108.01        13.08 o
  -4  -7   3          1.00          0.82         4.08 o
  -3  -7   3         27.93         21.88         5.25 o
  -2  -7   3        126.22        146.68        10.09 o
  -1  -7   3        547.86        629.96        28.77 o
   0  -7   3         11.09         25.95         6.66 o
   1  -7   3         43.74         52.55         4.71 o
   2  -7   3         17.28         12.34         1.91 o
   3  -7   3         43.13         43.48         8.07 o
   4  -7   3         10.86          3.60         2.21 o
   5  -7   3        155.95        155.32        15.93 o
   6  -7   3         11.78         16.97         5.79 o
   7  -7   3          8.89         10.84         5.56 o
  -8  -6   3          0.84         -2.56         3.84 o
  -7  -6   3          4.59          7.39         4.85 o
  -6  -6   3         33.70         37.10         8.11 o
  -5  -6   3          0.17         -2.14         2.86 o
  -4  -6   3         38.47         37.63         7.23 o
  -3  -6   3         41.42         36.86         4.86 o
  -2  -6   3        626.99        591.80        18.45 o
  -1  -6   3         35.48         33.70         4.27 o
   0  -6   3        500.45        482.53        21.71 o
   1  -6   3          7.17          6.15         1.55 o
   2  -6   3        163.74        186.22        10.07 o
   3  -6   3          0.03          4.34         1.79 o
   4  -6   3        398.76        388.19        12.72 o
   5  -6   3          7.48          7.94         4.03 o
   6  -6   3         23.59         44.04         9.46 o
   7  -6   3          4.64          8.56         4.61 o
  -8  -5   3          1.07          2.13         2.14 o
  -7  -5   3         71.63         96.48        13.03 o
  -6  -5   3        104.93        105.43        12.38 o
  -5  -5   3         65.08         54.93         8.77 o
  -4  -5   3          0.00          3.61         3.05 o
  -3  -5   3        419.24        429.60        15.38 o
  -2  -5   3          9.47         15.21         2.99 o
  -1  -5   3        546.97        616.40        23.08 o
   0  -5   3         77.13         69.93         5.17 o
   1  -5   3        339.84        369.38        17.85 o
   2  -5   3         68.48         73.61         3.22 o
   3  -5   3         59.93         65.23         6.93 o
   4  -5   3          0.01         12.22         2.55 o
   5  -5   3         50.08         61.97         8.75 o
   6  -5   3          0.68         19.01         3.89 o
   7  -5   3         15.54         19.91         5.70 o
   8  -5   3          1.30          5.14         2.71 o
  -8  -4   3         25.90         23.01         4.56 o
  -7  -4   3         17.10         28.13         7.89 o
  -6  -4   3         46.17         52.80        10.86 o
  -5  -4   3        237.09        247.17        12.63 o
  -4  -4   3         98.32        115.38         7.99 o
  -3  -4   3        654.35        682.17        26.63 o
  -2  -4   3          0.08         20.12         4.42 o
  -1  -4   3         20.86         29.10         4.00 o
   0  -4   3        431.71        551.07        13.57 o
   1  -4   3        774.48        782.66         9.65 o
   2  -4   3       1440.55       1264.56        15.76 o
   3  -4   3        131.59        117.85         5.72 o
   4  -4   3        227.74        249.22         9.51 o
   5  -4   3         60.54        102.83         8.83 o
   6  -4   3         57.49        161.01        15.45 o
   7  -4   3         10.23         12.58         5.17 o
   8  -4   3         34.48         54.24        10.61 o
  -8  -3   3         11.60         11.39         5.42 o
  -7  -3   3        124.87        116.26         9.28 o
  -6  -3   3        503.04        568.41        25.19 o
  -5  -3   3        183.45        208.90        10.49 o
  -4  -3   3         54.38         61.26         5.57 o
  -3  -3   3        117.58        105.71         9.57 o
  -2  -3   3        472.46        529.97        19.48 o
  -1  -3   3        486.79        613.51        13.02 o
   0  -3   3        153.40        122.82         3.36 o
   1  -3   3       2370.74       2426.52        22.83 o
   2  -3   3         85.43         74.89         5.40 o
   3  -3   3          0.59          6.46         1.65 o
   4  -3   3         85.38         93.55         5.15 o
   5  -3   3        271.57        303.26        26.78 o
   6  -3   3          1.02          2.51         1.70 o
   7  -3   3          2.15          2.64         1.83 o
   8  -3   3         20.04         30.03         7.62 o
  -8  -2   3          4.70          7.58         4.03 o
  -7  -2   3         34.64         33.04         4.69 o
  -6  -2   3        396.05        464.59        22.27 o
  -5  -2   3         51.41         41.02         8.19 o
  -4  -2   3         90.53        121.60         7.06 o
  -3  -2   3        198.59        193.48         6.70 o
  -2  -2   3        466.24        565.73        17.98 o
  -1  -2   3        421.23        390.82        10.84 o
   0  -2   3       2181.04       2003.79        35.77 o
   1  -2   3        108.55        138.72         2.87 o
   2  -2   3         55.64         58.88         3.29 o
   3  -2   3          0.91          3.00         1.11 o
   4  -2   3         16.13         21.15         2.19 o
   5  -2   3          5.76         10.96         3.20 o
   6  -2   3        117.83        141.13        30.09 o
   7  -2   3          2.02          2.79         1.71 o
   8  -2   3          0.37          6.48         2.86 o
  -9  -1   3          1.72          0.91         3.26 o
  -8  -1   3          5.46         16.29         5.92 o
  -7  -1   3         14.30         19.69         5.09 o
  -6  -1   3          0.79         14.70         5.57 o
  -5  -1   3         31.56         27.75         2.52 o
  -4  -1   3        366.76        363.56         7.51 o
  -3  -1   3        300.16        365.66         9.93 o
  -2  -1   3        245.68        216.62         5.14 o
  -1  -1   3         35.91         50.71         2.13 o
   0  -1   3         29.79         14.28         1.75 o
   1  -1   3       1582.75       1492.86        14.11 o
   2  -1   3         27.02         22.75         1.59 o
   3  -1   3         37.79         33.98         3.88 o
   4  -1   3        210.00        180.75         4.83 o
   5  -1   3        203.53        177.34         8.62 o
   6  -1   3          0.15          5.75         1.86 o
   7  -1   3         10.79         12.44         3.12 o
   8  -1   3          0.36          0.30         3.30 o
  -9   0   3          2.39          4.06         3.81 o
  -8   0   3         24.71         16.75         5.73 o
  -7   0   3          4.95          5.40         1.98 o
  -6   0   3        125.77        135.32         7.64 o
  -5   0   3         92.81         81.64         3.73 o
  -4   0   3        233.58        242.52         6.41 o
  -3   0   3         16.21          8.10         1.35 o
  -2   0   3       5108.59       5171.11        18.43 o
  -1   0   3         42.15         62.23         2.55 o
   1   0   3        263.46        288.67         3.79 o
   2   0   3         95.58         88.15         4.29 o
   3   0   3        145.54        170.91         4.62 o
   4   0   3       1762.58       1917.63        43.90 o
   5   0   3          3.57          4.47         1.40 o
   6   0   3         46.68         53.95         4.95 o
   7   0   3         20.86         23.77         7.38 o
   8   0   3          3.33          7.80         2.90 o
   9   0   3         14.24         31.38         8.46 o
  -8   1   3          2.34         -0.20         2.68 o
  -7   1   3          9.61         16.28         3.20 o
  -6   1   3         17.89         18.08         3.33 o
  -5   1   3        166.00        155.81         5.85 o
  -4   1   3         24.46         12.56         1.29 o
  -3   1   3       2701.88       2657.74        18.05 o
  -2   1   3        172.99        158.13         3.70 o
  -1   1   3       1921.98       1863.99         8.34 o
   0   1   3        126.36        109.50         8.61 o
   1   1   3       1979.31       2332.30        18.82 o
   2   1   3       1404.83       1646.54        26.90 o
   3   1   3        314.10        487.85        54.12 o
   4   1   3         64.61         85.53         4.56 o
   5   1   3        119.23        124.06         6.09 o
   6   1   3         26.97         29.44         3.43 o
   7   1   3         43.86         41.97         4.14 o
   8   1   3          0.02         -0.09         3.01 o
   9   1   3         55.01         66.80        12.10 o
  -8   2   3          0.33         18.58         6.41 o
  -7   2   3         99.61         91.01         7.62 o
  -6   2   3          1.88         32.29        10.12 o
  -5   2   3         37.05         43.73         4.70 o
  -4   2   3        725.51        692.15        12.99 o
  -3   2   3        323.44        350.84        21.09 o
  -2   2   3       3099.65       2906.43        17.57 o
  -1   2   3       4507.16       4280.89        21.72 o
   0   2   3      15386.59      15303.61       131.21 o
   1   2   3       2022.19       2359.23        21.65 o
   2   2   3        510.40        609.54        18.10 o
   3   2   3        117.83        173.89        10.70 o
   4   2   3        497.97        605.45        22.19 o
   5   2   3          3.54          4.07         2.80 o
   6   2   3         18.55         37.64         6.26 o
   7   2   3         58.47         66.19        11.34 o
   8   2   3          0.00          0.94         2.94 o
   9   2   3        135.73        126.68        16.28 o
  -9   3   3         49.17         39.34         9.09 o
  -8   3   3          2.16          4.63         4.23 o
  -7   3   3         13.18         21.40         4.04 o
  -6   3   3          9.14          6.70         3.37 o
  -5   3   3        344.75        361.83        19.81 o
  -4   3   3        462.47        492.68        36.09 o
  -3   3   3         86.11         68.77         7.88 o
  -2   3   3         54.49         50.48         4.96 o
  -1   3   3       5880.33       5983.73        32.84 o
   0   3   3        679.50        750.38        10.18 o
   1   3   3       2908.80       3478.80        43.19 o
   2   3   3        223.32        281.84        13.91 o
   3   3   3        141.62        142.38        10.91 o
   4   3   3          3.02         -0.75         2.05 o
   5   3   3         68.22         56.31         7.96 o
   6   3   3        147.08        144.71        13.11 o
   7   3   3        187.06        171.60        11.01 o
   8   3   3          1.02         19.44         7.97 o
  -8   4   3          0.40          8.15         3.57 o
  -7   4   3         10.02          3.54         1.92 o
  -6   4   3         35.10         42.48         7.28 o
  -5   4   3         12.68         20.74         5.33 o
  -4   4   3          8.09        141.47        34.64 o
  -3   4   3         43.38         57.76         5.27 o
  -2   4   3        580.32        543.82        33.85 o
  -1   4   3        319.88        342.66         7.33 o
   0   4   3        385.71        397.25        10.46 o
   1   4   3         25.35         25.87         2.78 o
   2   4   3        148.59        206.32        12.94 o
   3   4   3          1.80          0.90         1.90 o
   4   4   3        284.51        307.63        18.39 o
   5   4   3          8.53          3.98         3.48 o
   6   4   3         32.37         28.69         6.68 o
   7   4   3         54.64         64.52         9.94 o
   8   4   3          0.13         16.28         4.96 o
  -8   5   3          3.52         -1.44         2.76 o
  -7   5   3         10.91         19.81         4.14 o
  -6   5   3          0.37          2.00         2.41 o
  -5   5   3         24.54         49.78         7.69 o
  -4   5   3         24.81         48.10         4.86 o
  -3   5   3       1101.73       1005.44        44.14 o
  -2   5   3         28.18         26.66         1.88 o
  -1   5   3        186.71        222.37         9.06 o
   0   5   3        151.27        166.41         6.25 o
   1   5   3          2.19         28.29         6.64 o
   2   5   3          6.37          4.78         2.22 o
   3   5   3         29.28         46.40         8.10 o
   4   5   3        301.64        300.01        19.27 o
   5   5   3        268.20        299.20        20.68 o
   6   5   3         12.31         10.83         5.02 o
   7   5   3         24.43         41.55         9.89 o
   8   5   3         48.59         47.04         6.96 o
  -7   6   3          0.01          5.20         2.95 o
  -6   6   3          0.62         34.70        12.96 o
  -5   6   3          5.43          7.14         2.83 o
  -4   6   3          1.81         37.83         8.89 o
  -3   6   3        244.23        247.37        10.60 o
  -2   6   3         21.86         33.74         2.69 o
  -1   6   3          0.24          5.43         1.85 o
   0   6   3         92.53        134.85        15.16 o
   1   6   3         68.42         76.45         4.95 o
   2   6   3          5.10          9.01         3.62 o
   3   6   3         56.75         65.54         9.11 o
   4   6   3        225.36        285.53        21.17 o
   5   6   3          0.11          4.34         3.72 o
   6   6   3         16.40         25.87         8.12 o
   7   6   3         42.74         45.19        10.60 o
   8   6   3         10.16         13.15         6.13 o
  -6   7   3          1.34         11.35         5.20 o
  -5   7   3         18.68         17.20         3.51 o
  -4   7   3          3.24          7.33         3.68 o
  -3   7   3        602.96        581.49        20.88 o
  -2   7   3         48.01         53.50         3.59 o
  -1   7   3         20.80         40.37         4.77 o
   0   7   3         12.98         14.96         2.53 o
   1   7   3          3.78          6.37         3.16 o
   2   7   3          5.24          3.04         3.01 o
   3   7   3         12.41         10.68         4.50 o
   4   7   3         59.75         84.75        12.14 o
   5   7   3          4.09          7.63         4.91 o
   6   7   3          1.47         -1.67         3.03 o
   7   7   3          0.76          6.64         5.84 o
   8   7   3          0.45         -3.87         3.87 o
  -6   8   3        145.74        178.04        18.86 o
  -5   8   3          0.05          1.46         2.31 o
  -4   8   3         25.75         36.16         4.90 o
  -3   8   3         54.15         55.23         4.96 o
  -2   8   3          6.67         36.20         3.30 o
  -1   8   3         11.85         10.23         2.09 o
   0   8   3        121.79        165.65         8.42 o
   1   8   3          0.00          4.89         2.54 o
   2   8   3        181.18        197.14        17.14 o
   3   8   3         67.91        126.74        16.04 o
   4   8   3        261.37        245.69        20.78 o
   5   8   3          3.22          1.95         3.60 o
   6   8   3          5.67          6.92         5.11 o
   7   8   3          0.18         -3.84         3.84 o
  -5   9   3         22.41         20.20         4.23 o
  -4   9   3          0.90          6.60         3.18 o
  -3   9   3          0.80         14.10         3.13 o
  -2   9   3          5.47          4.74         2.06 o
  -1   9   3        394.42        384.96        18.03 o
   0   9   3         30.10         28.41         3.75 o
   1   9   3          2.61          6.35         3.01 o
   2   9   3         87.45         91.43        12.28 o
   3   9   3        215.57        299.08        23.94 o
   4   9   3          8.36          1.91         3.48 o
   5   9   3         19.28         21.49         6.43 o
   6   9   3          0.96          9.83         5.50 o
  -5  10   3          1.27         -1.46         3.07 o
  -4  10   3         38.80         36.59         5.97 o
  -3  10   3          0.18          3.70         2.32 o
  -2  10   3         11.61         14.47         4.09 o
  -1  10   3          8.44          7.11         2.21 o
   0  10   3         22.67         84.92         8.80 o
   1  10   3         11.17         12.97         4.10 o
   2  10   3        110.49        123.19        15.48 o
   3  10   3         83.57         90.65        13.67 o
   4  10   3          1.92          1.15         3.34 o
   5  10   3          0.96          5.09         5.35 o
  -4  11   3          6.69         10.84         5.55 o
  -3  11   3         15.60         17.47         6.39 o
  -2  11   3          2.07          8.76         3.10 o
  -1  11   3        144.49        136.28        16.70 o
   0  11   3         11.50         17.04         4.23 o
   1  11   3          3.13         25.98         8.39 o
   2  11   3          9.37          7.73         5.17 o
   3  11   3         24.42         67.88        14.43 o
   4  11   3         18.50         22.10         8.06 o
  -1  12   3          9.13          2.24         3.81 o
   0  12   3          2.62          4.86         5.02 o
   1  12   3          5.09          0.24         3.94 o
   2  12   3          6.09         19.74         7.70 o
  -1 -12   4          7.28          4.81         3.61 o
  -3 -11   4         24.46         27.80         8.12 o
  -2 -11   4          2.81          8.67         3.51 o
  -1 -11   4          6.87         12.60         4.42 o
   0 -11   4         14.91         14.92         4.16 o
   1 -11   4         11.73         13.02         5.35 o
   2 -11   4          2.17          1.07         8.21 o
  -4 -10   4        101.14        104.84        15.70 o
  -3 -10   4          7.00          8.31         4.80 o
  -2 -10   4          0.51          3.10         2.34 o
  -1 -10   4          7.49         12.31         3.97 o
   0 -10   4         18.73         31.17         5.97 o
   1 -10   4         31.63         25.75         4.70 o
   2 -10   4          0.87         14.76         5.44 o
   3 -10   4          5.70          4.92         4.05 o
   4 -10   4         75.43         82.83         9.23 o
  -6  -9   4          0.35          1.64         5.10 o
  -5  -9   4        184.64        198.61        20.89 o
  -4  -9   4          2.64         11.47         7.09 o
  -3  -9   4          4.35          6.22         4.89 o
  -2  -9   4         35.74         58.04         7.76 o
  -1  -9   4          2.05          3.96         2.95 o
   0  -9   4          6.33          0.24         1.83 o
   1  -9   4         53.12         51.92         9.57 o
   2  -9   4         14.28         17.78         4.28 o
   3  -9   4          3.98          4.65         2.38 o
   4  -9   4          0.37          0.79         3.66 o
   5  -9   4          1.74         -2.20         2.20 o
  -7  -8   4          0.39         -1.03         5.07 o
  -6  -8   4         23.86         21.61         7.37 o
  -5  -8   4          5.69         11.74         7.25 o
  -4  -8   4          1.70         -0.91         3.28 o
  -3  -8   4          3.22          6.12         2.67 o
  -2  -8   4          0.86         12.49         4.76 o
  -1  -8   4        155.07        153.20        14.83 o
   0  -8   4        101.13        103.16        11.97 o
   1  -8   4         44.43         48.59         8.39 o
   2  -8   4         42.18         52.24        11.25 o
   3  -8   4          0.34         -2.13         2.13 o
   4  -8   4          3.58          3.73         3.14 o
   5  -8   4         29.69         32.75         7.75 o
   6  -8   4         22.40         26.20         7.83 o
  -7  -7   4          1.01         -0.73         3.94 o
  -6  -7   4          1.78          2.04         2.70 o
  -5  -7   4         55.63         63.58        10.41 o
  -4  -7   4          4.31          1.53         2.83 o
  -3  -7   4         92.54         84.57        10.73 o
  -2  -7   4        279.06        289.25        18.24 o
  -1  -7   4       1508.64       1436.06        91.00 o
   0  -7   4         26.59         22.16         5.51 o
   1  -7   4         10.70          8.02         3.52 o
   2  -7   4          3.62          2.60         1.08 o
   3  -7   4         59.06         82.96        10.88 o
   4  -7   4          1.47         -1.30         2.56 o
   5  -7   4        111.90        120.52        14.48 o
   6  -7   4          5.38         15.65         5.61 o
  -8  -6   4          0.35         -2.78         3.27 o
  -7  -6   4          5.69         11.05         4.79 o
  -6  -6   4          0.38          1.87         3.24 o
  -5  -6   4          2.76          3.52         2.92 o
  -4  -6   4         24.88         16.42         6.86 o
  -3  -6   4          1.03         -1.30         4.02 o
  -2  -6   4         35.03         35.13         4.91 o
  -1  -6   4          2.01          1.80         3.15 o
   0  -6   4         64.89         79.49         9.86 o
   1  -6   4          0.02          1.46         1.12 o
   2  -6   4         18.13         18.77         2.62 o
   3  -6   4          4.82          9.00         1.98 o
   4  -6   4        547.84        526.28        25.25 o
   5  -6   4         18.42         19.06         5.77 o
   6  -6   4          2.07         16.64         6.35 o
   7  -6   4          0.36         -5.04         5.04 o
  -8  -5   4          0.00         -1.30         2.15 o
  -7  -5   4         95.30         94.75        12.80 o
  -6  -5   4          2.68          6.60         4.77 o
  -5  -5   4        273.35        271.81        13.79 o
  -4  -5   4        230.12        246.60        12.44 o
  -3  -5   4          6.54          9.08         4.37 o
  -2  -5   4         24.19         18.32         3.30 o
  -1  -5   4        778.37        769.99        18.40 o
   0  -5   4          6.10          6.54         1.17 o
   1  -5   4         26.00         29.31         2.34 o
   2  -5   4         11.94         13.26         1.36 o
   3  -5   4         65.81         62.32         7.34 o
   4  -5   4          2.13          2.80         2.13 o
   5  -5   4         21.70         33.61         4.29 o
   6  -5   4        101.57        102.59        12.70 o
   7  -5   4         13.21         18.98         6.01 o
   8  -5   4          1.68          3.39         3.17 o
  -8  -4   4         19.34         10.75         5.96 o
  -7  -4   4         60.24         65.51         9.70 o
  -6  -4   4         72.94         71.67         9.66 o
  -5  -4   4        545.00        527.97        18.07 o
  -4  -4   4         60.17         68.43         6.83 o
  -3  -4   4        163.91        176.11        13.35 o
  -2  -4   4       2165.61       2479.60        63.12 o
  -1  -4   4        359.52        396.05        11.90 o
   0  -4   4         75.40         62.64         4.33 o
   1  -4   4         92.63         78.46         3.55 o
   2  -4   4        490.04        557.70         7.97 o
   3  -4   4        229.80        191.68         6.97 o
   4  -4   4        265.01        263.78        15.18 o
   5  -4   4        211.71        260.45        18.25 o
   6  -4   4        172.34        262.65        19.56 o
   7  -4   4          4.99         12.25         5.22 o
   8  -4   4         22.64         31.97         8.21 o
  -8  -3   4          3.18          3.32         4.36 o
  -7  -3   4          9.49         27.84         5.27 o
  -6  -3   4        141.43        164.34        10.37 o
  -5  -3   4        109.91         96.97         7.88 o
  -4  -3   4        351.95        347.26        13.04 o
  -3  -3   4         11.79         16.36         3.89 o
  -2  -3   4          5.29          5.81         2.15 o
  -1  -3   4          0.55          0.44         1.02 o
   0  -3   4         75.96         55.79         2.52 o
   1  -3   4       1696.72       1671.14        15.74 o
   2  -3   4          3.02          2.06         0.64 o
   3  -3   4         60.59         51.22         6.02 o
   4  -3   4        253.47        268.46        15.33 o
   5  -3   4        166.53        270.57        17.66 o
   6  -3   4         10.31         20.73         5.95 o
   7  -3   4          0.03         10.19         4.96 o
   8  -3   4          2.35         10.01         5.28 o
   9  -3   4         11.89          5.28         4.01 o
  -8  -2   4          0.41         -2.39         4.00 o
  -7  -2   4         11.28         21.77         4.62 o
  -6  -2   4        799.27        796.37        21.24 o
  -5  -2   4        235.12        227.42        14.68 o
  -4  -2   4         11.68         10.12         2.29 o
  -3  -2   4        349.58        353.28         8.60 o
  -2  -2   4       1457.85       1560.04        29.43 o
  -1  -2   4         65.25         44.90         2.50 o
   0  -2   4      17127.72      16014.58       337.08 o
   1  -2   4         55.10         33.60         1.94 o
   2  -2   4        300.49        299.37         5.00 o
   3  -2   4         93.23         86.33         8.67 o
   4  -2   4          0.33          3.78         0.84 o
   5  -2   4        213.88        222.41         9.60 o
   6  -2   4        281.87        299.59        47.01 o
   7  -2   4          0.29          2.94         2.26 o
   8  -2   4          0.93          4.91         3.32 o
   9  -2   4          0.36          3.45         4.70 o
  -9  -1   4          0.01         -3.29         4.42 o
  -8  -1   4         17.43         16.13         5.15 o
  -7  -1   4         50.43         49.39         8.54 o
  -6  -1   4        191.94        175.05         7.63 o
  -5  -1   4        165.88        163.78         6.93 o
  -4  -1   4         55.41         43.97         3.26 o
  -3  -1   4        646.93        665.27        19.93 o
  -2  -1   4        261.20        228.15         7.31 o
  -1  -1   4       5706.43       5629.80        22.49 o
   0  -1   4          0.04          1.52         0.94 o
   1  -1   4       4755.98       4347.33        65.44 o
   2  -1   4         12.31         12.86         1.12 o
   3  -1   4        125.18        111.76         5.06 o
   4  -1   4          0.01          3.42         1.13 o
   5  -1   4        155.86        141.83         7.04 o
   6  -1   4         98.12         90.09         5.13 o
   7  -1   4         16.64         12.29         3.16 o
   8  -1   4          0.54         -0.22         2.27 o
  -8   0   4         24.72         21.12         6.41 o
  -7   0   4          2.39          2.16         2.44 o
  -6   0   4         29.58         27.82         2.45 o
  -5   0   4         19.79         19.78         1.87 o
  -4   0   4        882.85        932.07        13.46 o
  -3   0   4          1.31          0.18         0.56 o
  -2   0   4        406.40        404.76         6.24 o
  -1   0   4          3.30          5.53         0.66 o
   0   0   4        360.56        342.88         6.28 o
   1   0   4        114.16        112.66         2.22 o
   2   0   4          2.78          2.30         0.68 o
   3   0   4          7.22          6.74         1.61 o
   4   0   4       1198.56       1312.14        35.65 o
   5   0   4         85.05         88.93         5.80 o
   6   0   4        219.13        188.34         9.90 o
   7   0   4         17.18         11.40         3.21 o
   8   0   4          7.13          9.07         3.10 o
   9   0   4          0.24          3.43         3.50 o
  -8   1   4         15.76         16.84         5.93 o
  -7   1   4         45.09         54.06         5.77 o
  -6   1   4        105.03         82.95         6.19 o
  -5   1   4        247.10        241.72         5.81 o
  -4   1   4         17.01         19.84         1.46 o
  -3   1   4         12.10         23.72         1.59 o
  -2   1   4         82.19         75.97         2.73 o
  -1   1   4        186.35        143.82         2.37 o
   0   1   4        137.85        142.48         4.19 o
   1   1   4      17410.38      19629.17        71.51 o
   2   1   4         32.91         41.77         4.38 o
   3   1   4       2271.67       2575.49        27.36 o
   4   1   4         18.97         19.49         2.33 o
   5   1   4        347.79        334.87         9.99 o
   6   1   4          8.45          9.68         2.16 o
   7   1   4         62.39         57.54         4.82 o
   8   1   4          7.42          5.20         2.65 o
   9   1   4         67.16         73.29        12.18 o
  -8   2   4          4.07         11.00         4.64 o
  -7   2   4         31.39         38.65         5.21 o
  -6   2   4        325.54        265.22        11.51 o
  -5   2   4        150.48        116.05         5.22 o
  -4   2   4        511.97        452.94        10.90 o
  -3   2   4         59.87         59.48         3.45 o
  -2   2   4          3.53         11.12        10.88 o
  -1   2   4        565.51        561.34         6.29 o
   0   2   4       6585.57       6895.39        21.86 o
   1   2   4       6039.26       6963.68        54.24 o
   2   2   4         15.12          9.88         2.76 o
   3   2   4        316.64        371.12        16.21 o
   4   2   4        107.80        102.01         9.61 o
   5   2   4         17.65         19.22         4.61 o
   6   2   4         12.25         16.17         4.45 o
   7   2   4        105.73         99.58         8.00 o
   8   2   4         33.73         27.93         7.29 o
   9   2   4         19.45         35.53         8.84 o
  -8   3   4          0.10         -0.59         2.67 o
  -7   3   4         53.73         49.24         5.77 o
  -6   3   4          6.85          6.13         4.02 o
  -5   3   4        373.04        380.40        20.33 o
  -4   3   4          0.29         14.54         2.85 o
  -3   3   4          2.50          7.32         1.47 o
  -2   3   4        272.76        261.19        11.57 o
  -1   3   4         55.58         56.13         8.97 o
   0   3   4        421.32        429.01         9.25 o
   1   3   4       1873.76       1975.80        32.33 o
   2   3   4          5.31          0.74         2.05 o
   3   3   4        396.40        476.30        19.76 o
   4   3   4          2.82          2.42         1.98 o
   5   3   4          4.28         13.71         5.13 o
   6   3   4          0.15          4.22         4.12 o
   7   3   4          0.99         15.67         4.19 o
   8   3   4         58.34         53.77         6.68 o
  -8   4   4          0.04         -0.21         2.77 o
  -7   4   4          0.77         -0.21         1.43 o
  -6   4   4          0.60          8.71         4.52 o
  -5   4   4          1.14         17.55         8.76 o
  -4   4   4        319.04        294.94        11.54 o
  -3   4   4        176.68        150.99        13.33 o
  -2   4   4         12.64          9.84        13.63 o
  -1   4   4         18.70         46.28         9.55 o
   0   4   4        264.64        339.75         8.13 o
   1   4   4         33.97         55.21         6.20 o
   2   4   4          6.11          2.13         2.82 o
   3   4   4          1.26          0.70         1.87 o
   4   4   4         29.86         24.40         5.11 o
   5   4   4         33.62         40.26         6.88 o
   6   4   4          5.22          6.90         4.58 o
   7   4   4          9.43         10.67         4.77 o
   8   4   4         24.87         27.99         5.70 o
  -8   5   4          0.04         -0.28         3.03 o
  -7   5   4         69.35         74.87         7.58 o
  -6   5   4          0.03          0.59         2.65 o
  -5   5   4          0.64         22.44        12.60 o
  -4   5   4         21.84         25.77         7.52 o
  -3   5   4        163.15        181.90         4.93 o
  -2   5   4          0.00         -0.83         1.43 o
  -1   5   4       1300.20       1368.94        16.81 o
   0   5   4         75.76         71.30         4.18 o
   1   5   4         23.65         33.36         4.38 o
   2   5   4          0.56         -0.67         2.53 o
   3   5   4        248.19        247.59        16.75 o
   4   5   4          1.68          5.90         5.04 o
   5   5   4        633.01        641.54        30.18 o
   6   5   4         26.28         27.63         6.79 o
   7   5   4         69.78         66.84        10.84 o
   8   5   4          1.78         21.01         7.42 o
  -7   6   4          5.69          7.10         3.82 o
  -6   6   4         45.91         49.14         6.48 o
  -5   6   4          1.10          3.97         2.53 o
  -4   6   4         48.36         49.54         9.99 o
  -3   6   4         61.82         73.57         6.13 o
  -2   6   4         12.80         22.08         3.58 o
  -1   6   4         70.44         64.00         4.16 o
   0   6   4        708.13        813.42        15.22 o
   1   6   4          8.27         13.63         2.42 o
   2   6   4        239.60        261.68        17.28 o
   3   6   4         30.66         40.87         7.54 o
   4   6   4        956.01        982.94        36.91 o
   5   6   4         12.75         15.52         5.39 o
   6   6   4         22.53         26.79         7.06 o
   7   6   4         37.09         53.19        12.47 o
   8   6   4         20.77         26.92         8.13 o
  -6   7   4          4.69         13.35         7.04 o
  -5   7   4          0.42          3.23         1.57 o
  -4   7   4          3.80          6.12         2.09 o
  -3   7   4         88.58        186.41        16.74 o
  -2   7   4        138.82        138.29         5.61 o
  -1   7   4         80.06         92.98         5.85 o
   0   7   4         29.90         40.40         3.98 o
   1   7   4        209.57        190.01         8.60 o
   2   7   4          6.33          6.63         3.20 o
   3   7   4         98.37        113.23        12.93 o
   4   7   4        211.40        209.42        17.82 o
   5   7   4         12.83         17.98         6.18 o
   6   7   4         13.93         14.56         6.08 o
   7   7   4          0.58          3.07         5.92 o
  -6   8   4         79.26        108.28        15.23 o
  -5   8   4          0.99          2.82         1.51 o
  -4   8   4        189.58        167.03         8.72 o
  -3   8   4         19.07         29.51         3.82 o
  -2   8   4          1.90         18.32         4.03 o
  -1   8   4          3.49          6.00         2.94 o
   0   8   4        518.40        510.29        14.41 o
   1   8   4          3.56          4.69         2.01 o
   2   8   4        194.78        225.89        18.37 o
   3   8   4        228.34        260.44        20.48 o
   4   8   4        128.41        167.29        17.53 o
   5   8   4         21.11         15.36         5.23 o
   6   8   4         62.42         51.21         9.85 o
   7   8   4          3.01          8.79         5.39 o
  -5   9   4          4.36          2.69         4.92 o
  -4   9   4         10.39          3.39         3.31 o
  -3   9   4          0.00          4.90         2.08 o
  -2   9   4          0.51          4.59         2.00 o
  -1   9   4        186.67        226.12         9.79 o
   0   9   4          2.16         11.61         2.61 o
   1   9   4          9.46         14.39         4.15 o
   2   9   4          2.43         10.73         6.63 o
   3   9   4         27.39         59.42        11.04 o
   4   9   4         63.94         72.32        11.83 o
   5   9   4         15.75         10.68         5.28 o
   6   9   4         18.36         25.55         8.02 o
  -4  10   4          7.43         22.64         4.80 o
  -3  10   4          5.72          8.82         3.15 o
  -2  10   4         11.88          4.51         2.63 o
  -1  10   4         16.66          9.24         3.43 o
   0  10   4        103.51        138.18        13.87 o
   1  10   4          3.74         12.82         4.18 o
   2  10   4         94.50        107.00        14.65 o
   3  10   4          3.02         30.66         9.35 o
   4  10   4          1.30          1.51         6.27 o
   5  10   4         46.23         39.64         9.54 o
  -3  11   4         10.39         17.44         6.99 o
  -2  11   4         19.71         22.07         4.79 o
  -1  11   4        192.76        166.01        18.45 o
   0  11   4          1.32          5.83         4.83 o
   1  11   4          0.07          3.15         3.28 o
   2  11   4          3.53          8.33         5.46 o
   3  11   4        114.72        122.68        16.16 o
   4  11   4         31.44         35.74         9.88 o
  -1  12   4          5.47         15.93         6.64 o
   0  12   4          1.23          6.99         5.29 o
   1  12   4         25.50         17.67         6.18 o
   2  12   4         52.40         49.91        10.28 o
  -1 -12   5          5.28          1.87         2.89 o
  -3 -11   5         24.87         24.74         8.30 o
  -2 -11   5          0.02          0.43         2.23 o
  -1 -11   5         27.60         25.95         5.33 o
   0 -11   5          0.01          0.00         2.26 o
   1 -11   5         16.07         27.28         7.78 o
   2 -11   5          0.13          2.30         3.67 o
  -4 -10   5        165.29        148.91        17.76 o
  -3 -10   5         18.94         25.30         7.91 o
  -2 -10   5          0.96          9.03         4.22 o
  -1 -10   5          3.38          0.42         4.25 o
   0 -10   5         91.52         76.01         8.12 o
   1 -10   5          7.38          9.52         3.44 o
   2 -10   5          0.77          5.79         7.08 o
   3 -10   5          0.13          3.90         2.93 o
   4 -10   5          3.35         24.05         5.70 o
  -5  -9   5        151.32        151.79        18.58 o
  -4  -9   5         57.91         68.54        11.35 o
  -3  -9   5         41.89         60.31        11.52 o
  -2  -9   5         37.72         33.63         6.81 o
  -1  -9   5         10.34         11.99         3.48 o
   0  -9   5          0.02          5.28         3.83 o
   1  -9   5        148.09        131.43        14.82 o
   2  -9   5         39.08         37.48         6.12 o
   3  -9   5         78.69         70.76         8.02 o
   4  -9   5         13.29          7.91         3.10 o
   5  -9   5          0.05          1.26         2.57 o
  -7  -8   5         19.62          9.23         3.46 o
  -6  -8   5          7.40         10.00         6.50 o
  -5  -8   5         70.06         81.80        12.21 o
  -4  -8   5         16.40         41.32        10.76 o
  -3  -8   5         15.79         10.41         4.38 o
  -2  -8   5         17.89         16.73         5.72 o
  -1  -8   5         83.16         86.54        11.54 o
   0  -8   5         26.06         30.23         7.07 o
   1  -8   5        159.66        134.82        13.95 o
   2  -8   5          2.07          4.52         2.22 o
   3  -8   5          1.12         -1.36         1.90 o
   4  -8   5         65.89         55.35         9.53 o
   5  -8   5          1.12          5.27         5.04 o
   6  -8   5          0.91          6.79         5.15 o
  -7  -7   5          0.02         -4.36         4.36 o
  -6  -7   5          1.26         -3.64         3.70 o
  -5  -7   5         20.06         16.82         6.37 o
  -4  -7   5         28.36         33.34         5.34 o
  -3  -7   5         11.79         14.18         3.68 o
  -2  -7   5         42.99         51.28         6.96 o
  -1  -7   5         54.41         84.45        20.61 o
   0  -7   5          9.75          6.69         2.00 o
   1  -7   5         24.94         21.52         5.19 o
   2  -7   5          9.70         15.16         7.81 o
   3  -7   5        323.20        312.48        20.16 o
   4  -7   5          3.03         -0.16         2.09 o
   5  -7   5        146.28        128.93        14.57 o
   6  -7   5          1.17          9.63         5.70 o
  -8  -6   5          8.20         17.54         6.59 o
  -7  -6   5          2.25          2.27         3.19 o
  -6  -6   5          0.34          3.02         3.90 o
  -5  -6   5         54.76         50.93         6.34 o
  -4  -6   5          0.13          1.14         2.70 o
  -3  -6   5        105.42         92.59        11.50 o
  -2  -6   5          0.16         -1.40         1.51 o
  -1  -6   5          4.14          3.38         2.20 o
   0  -6   5        356.75        330.90        12.48 o
   1  -6   5         13.14         13.98         2.58 o
   2  -6   5         28.10         26.12         2.68 o
   3  -6   5         13.33         14.30         2.57 o
   4  -6   5        110.55        114.38        12.45 o
   5  -6   5         28.99         32.21         6.80 o
   6  -6   5         44.50         40.28         6.46 o
   7  -6   5          2.92         10.87         5.07 o
  -8  -5   5          2.18          3.56         2.45 o
  -7  -5   5          0.27          7.15         5.43 o
  -6  -5   5          5.35          6.33         3.35 o
  -5  -5   5         74.74         67.16         7.11 o
  -4  -5   5         65.16         64.74         6.60 o
  -3  -5   5        110.80        113.01        11.72 o
  -2  -5   5         87.04         83.53         6.90 o
  -1  -5   5         14.55         16.17         4.17 o
   0  -5   5          0.28          0.50         0.66 o
   1  -5   5         25.56         25.21         4.01 o
   2  -5   5          4.24          3.64         0.80 o
   3  -5   5          0.05         12.78         2.80 o
   4  -5   5          8.57          6.47         1.50 o
   5  -5   5        130.96        140.43        14.09 o
   6  -5   5         11.55         21.12         6.69 o
   7  -5   5         25.19         24.29         7.54 o
   8  -5   5          2.35          5.42         4.28 o
  -8  -4   5         11.04         17.34         6.74 o
  -7  -4   5          8.00         14.16         5.41 o
  -6  -4   5          0.21          1.25         2.49 o
  -5  -4   5         15.08         18.63         4.13 o
  -4  -4   5       1186.29       1210.85        25.92 o
  -3  -4   5          4.89          2.74         2.40 o
  -2  -4   5        121.56        127.35         7.44 o
  -1  -4   5        445.83        462.13        12.78 o
   0  -4   5        508.77        496.58         8.44 o
   1  -4   5          0.28          0.93         1.39 o
   2  -4   5        192.36        143.08         4.04 o
   3  -4   5        192.83        161.38        11.34 o
   4  -4   5         17.41         47.98         9.08 o
   5  -4   5         80.46        101.58         8.18 o
   6  -4   5        354.70        417.56        24.63 o
   7  -4   5         13.54         14.18         5.44 o
   8  -4   5          0.02          6.67         5.65 o
  -8  -3   5         42.73         48.21         9.81 o
  -7  -3   5        111.32        130.05         9.65 o
  -6  -3   5         62.81         61.76         6.39 o
  -5  -3   5        806.50        807.30        29.61 o
  -4  -3   5        651.98        699.36        27.30 o
  -3  -3   5        417.42        407.63        18.71 o
  -2  -3   5        860.54        994.33        18.55 o
  -1  -3   5         55.72         80.19         5.10 o
   0  -3   5         55.88         48.67         2.29 o
   1  -3   5         73.08         58.19         3.15 o
   2  -3   5         40.67         37.64         1.84 o
   3  -3   5        278.38        212.91        52.36 o
   4  -3   5         73.76         86.41         9.01 o
   5  -3   5        583.75        561.55        25.21 o
   6  -3   5        138.42        133.82        13.19 o
   7  -3   5         60.26         56.77         9.64 o
   8  -3   5          6.93          4.10         2.70 o
  -8  -2   5          9.12          3.62         2.98 o
  -7  -2   5        129.22        136.26         9.30 o
  -6  -2   5        100.52        114.51         9.47 o
  -5  -2   5        119.15        124.79         8.27 o
  -4  -2   5        162.15        142.28         7.68 o
  -3  -2   5          2.27          2.02         2.33 o
  -2  -2   5       3505.16       3816.69        46.45 o
  -1  -2   5        299.89        282.59         6.25 o
   0  -2   5       6647.76       6736.12        48.77 o
   1  -2   5        172.33        147.60         4.39 o
   2  -2   5        209.20        264.23         6.13 o
   3  -2   5         90.86         92.51         4.48 o
   4  -2   5        306.12        253.20         7.02 o
   5  -2   5        290.64        279.32         8.54 o
   6  -2   5        533.28        514.19        36.84 o
   7  -2   5          2.16         14.96         4.23 o
   8  -2   5          6.93          7.42         3.56 o
   9  -2   5          2.68          1.71         3.37 o
  -8  -1   5          7.45          6.51         4.71 o
  -7  -1   5         12.79         12.47         5.08 o
  -6  -1   5         21.22         21.66         3.24 o
  -5  -1   5         50.42         54.16         4.26 o
  -4  -1   5          1.14          0.02         0.89 o
  -3  -1   5          1.19         -0.29         1.21 o
  -2  -1   5        137.85        136.43         6.50 o
  -1  -1   5       4249.43       4071.09        21.99 o
   0  -1   5          3.07          4.10         0.63 o
   1  -1   5        360.55        332.22         7.00 o
   2  -1   5         11.31         12.79         1.31 o
   3  -1   5        275.95        294.20         8.43 o
   4  -1   5          4.73          3.52         1.02 o
   5  -1   5          7.35          2.81         1.64 o
   6  -1   5          0.89          2.43         1.65 o
   7  -1   5         24.09         23.12         7.81 o
   8  -1   5          0.08          3.16         2.15 o
   9  -1   5         28.61         39.96         8.57 o
  -8   0   5         12.10         16.89         6.54 o
  -7   0   5          0.00         -3.12         3.86 o
  -6   0   5         55.16         49.37         3.13 o
  -5   0   5          5.73          4.52         0.96 o
  -4   0   5         97.76         96.31         3.58 o
  -3   0   5         30.83         32.04         2.01 o
  -2   0   5        896.56        846.69        12.73 o
  -1   0   5          8.01          5.07         0.58 o
   0   0   5        741.30        700.17         7.79 o
   1   0   5        105.12         87.84         1.81 o
   2   0   5        691.95        868.67        10.23 o
   3   0   5          9.53          7.72         1.25 o
   4   0   5         25.25         40.10         4.21 o
   5   0   5         46.47         46.78         3.87 o
   6   0   5         96.21         82.97         8.22 o
   7   0   5          0.93          4.72         2.15 o
   8   0   5          0.17          6.30         2.84 o
   9   0   5          1.45          7.56         5.95 o
  -8   1   5          2.24          2.40         3.88 o
  -7   1   5         67.40         65.61         9.78 o
  -6   1   5          2.34          3.77         1.71 o
  -5   1   5          2.69         10.48         1.71 o
  -4   1   5         65.76         60.96         2.59 o
  -3   1   5         57.47         60.75         3.85 o
  -2   1   5         98.01         80.01         2.99 o
  -1   1   5        619.34        565.21         4.99 o
   0   1   5         15.22         16.80         1.55 o
   1   1   5        441.12        427.64         7.34 o
   2   1   5         82.35         87.02         6.73 o
   3   1   5       1869.56       2073.41        25.43 o
   4   1   5          0.00          0.66         0.90 o
   5   1   5         17.55         18.25         3.54 o
   6   1   5         20.06         20.13         2.81 o
   7   1   5         12.67         18.47         2.86 o
   8   1   5          2.32          3.42         2.55 o
   9   1   5          6.55         20.10         7.23 o
  -8   2   5         15.10          7.82         3.81 o
  -7   2   5         10.02          2.83         2.54 o
  -6   2   5         32.43         37.01         4.91 o
  -5   2   5          0.33          7.17         1.86 o
  -4   2   5        202.17        196.34        11.33 o
  -3   2   5         13.13         22.08         2.25 o
  -2   2   5        118.74         90.52        11.82 o
  -1   2   5        457.12        417.36         5.73 o
   0   2   5         18.57         40.12         4.24 o
   1   2   5       1941.16       2099.51        30.67 o
   2   2   5        408.30        575.89        18.67 o
   3   2   5        569.35        608.24        20.96 o
   4   2   5        121.32        156.49        11.72 o
   5   2   5         30.60         30.10         4.06 o
   6   2   5         21.18         26.36         4.17 o
   7   2   5          3.66          6.76         2.68 o
   8   2   5         12.91         12.60         5.35 o
   9   2   5         19.75         16.05         5.58 o
  -8   3   5          0.27         -2.17         6.34 o
  -7   3   5          1.20          4.74         2.29 o
  -6   3   5         61.34         51.29         5.54 o
  -5   3   5        346.63        407.72        21.21 o
  -4   3   5          4.17          3.87         1.04 o
  -3   3   5        834.37        848.75        50.22 o
  -2   3   5       1014.63        921.39        32.04 o
  -1   3   5       1959.14       2106.58        14.57 o
   0   3   5        300.09        315.86         6.56 o
   1   3   5       5101.30       6360.91        59.30 o
   2   3   5       1450.77       1651.28        33.97 o
   3   3   5          0.14          0.85         2.02 o
   4   3   5         21.34         23.79         5.30 o
   5   3   5        685.59        695.43        27.85 o
   6   3   5          0.08         -0.41         2.09 o
   7   3   5          2.72         10.36         3.48 o
   8   3   5          1.23          7.48         4.49 o
  -8   4   5          0.38          6.80         4.41 o
  -7   4   5          0.14         -2.39         2.39 o
  -6   4   5         23.84         33.85         7.69 o
  -5   4   5         67.94         72.43         7.57 o
  -4   4   5          1.57         20.33         7.47 o
  -3   4   5         46.39         38.47         2.84 o
  -2   4   5         32.64         25.84         8.58 o
  -1   4   5        921.22        899.27        11.98 o
   0   4   5        636.40        707.17        13.41 o
   1   4   5        334.73        460.94        17.52 o
   2   4   5         14.41          9.22         2.32 o
   3   4   5         14.37         15.46         4.01 o
   4   4   5        749.69        803.68        30.22 o
   5   4   5         97.16        107.77        11.98 o
   6   4   5         17.79         18.81         5.82 o
   7   4   5         12.73         12.54         3.47 o
   8   4   5         14.73         32.09         5.99 o
  -8   5   5          1.90         -0.37         2.94 o
  -7   5   5          5.61         13.49         3.70 o
  -6   5   5          0.44          0.87         1.77 o
  -5   5   5        104.96         92.04         7.53 o
  -4   5   5         15.33         29.98        10.62 o
  -3   5   5        164.64        147.86        14.24 o
  -2   5   5        125.03        136.73         4.43 o
  -1   5   5       1718.16       1758.17        18.90 o
   0   5   5         19.48         14.99         2.01 o
   1   5   5        983.19       1193.74        27.67 o
   2   5   5         18.56         17.24         3.78 o
   3   5   5         36.20         25.02         5.39 o
   4   5   5         23.63         19.24         4.88 o
   5   5   5        634.02        664.37        30.82 o
   6   5   5         78.00         76.70        10.91 o
   7   5   5         10.75         16.56         6.02 o
   8   5   5        120.03        111.27        10.46 o
  -7   6   5          0.13          7.71         3.75 o
  -6   6   5          6.99         17.80         4.23 o
  -5   6   5          0.23          0.66         1.26 o
  -4   6   5         42.66         50.38         9.40 o
  -3   6   5          0.00          3.99         1.94 o
  -2   6   5        262.69        282.25         8.83 o
  -1   6   5          2.40          2.29         1.42 o
   0   6   5        170.83        170.51         8.78 o
   1   6   5         30.42         31.40         3.46 o
   2   6   5         37.34         25.54         5.33 o
   3   6   5          7.70         10.81         3.71 o
   4   6   5         48.38         76.05        11.87 o
   5   6   5         25.74         37.30         8.59 o
   6   6   5         21.24         20.28         6.21 o
   7   6   5         65.56         80.40        12.81 o
   8   6   5          4.42         18.51         8.10 o
  -6   7   5          7.17          7.08         4.94 o
  -5   7   5         16.84         19.96         3.82 o
  -4   7   5         31.64         24.12         3.06 o
  -3   7   5          5.28         51.65         6.04 o
  -2   7   5         39.04         55.56         3.65 o
  -1   7   5        640.68        576.34        13.51 o
   0   7   5        106.31        115.97         6.37 o
   1   7   5         65.55         78.65         5.91 o
   2   7   5         72.88         77.79        10.01 o
   3   7   5         26.68         27.22         7.01 o
   4   7   5         14.79         30.54         8.09 o
   5   7   5          0.97         -2.06         2.78 o
   6   7   5         27.10         31.68         7.76 o
   7   7   5         40.26         39.42         9.74 o
  -6   8   5         13.92         36.44         9.01 o
  -5   8   5         16.79         16.57         3.01 o
  -4   8   5         60.46         67.41         5.62 o
  -3   8   5         28.97         37.85         4.25 o
  -2   8   5        261.41        234.29         9.97 o
  -1   8   5          0.72         -1.67         1.67 o
   0   8   5         41.02        104.50         8.48 o
   1   8   5        101.97        112.62         7.00 o
   2   8   5          3.61         16.59         6.38 o
   3   8   5         10.31         29.39         8.81 o
   4   8   5          3.22         14.38         6.68 o
   5   8   5          5.25          0.87         3.43 o
   6   8   5          0.55          5.93         5.58 o
   7   8   5          0.48         13.01         7.23 o
  -5   9   5          2.36         14.19         6.12 o
  -4   9   5          3.11          0.37         3.17 o
  -3   9   5         11.49         12.21         2.83 o
  -2   9   5          9.03          8.60         2.32 o
  -1   9   5          7.58         47.12         5.02 o
   0   9   5         71.98         65.78         5.58 o
   1   9   5         80.70         88.31        12.38 o
   2   9   5          7.55         10.30         5.23 o
   3   9   5         22.40         22.04         7.48 o
   4   9   5         25.81         43.26        10.11 o
   5   9   5          1.88          5.79         4.86 o
   6   9   5          1.88          0.81         3.24 o
  -4  10   5         50.40         45.90         6.74 o
  -3  10   5          0.85          2.88         2.40 o
  -2  10   5          0.02         -1.73         1.73 o
  -1  10   5         17.07         19.44         4.42 o
   0  10   5        411.28        353.81        13.63 o
   1  10   5          7.58          5.45         4.57 o
   2  10   5          6.47         23.25         7.42 o
   3  10   5         64.28         58.65        10.95 o
   4  10   5        102.02         79.04        12.88 o
   5  10   5          0.97          2.41         4.90 o
  -3  11   5         35.94         38.34         8.89 o
  -2  11   5         13.71          9.24         5.63 o
  -1  11   5          1.44         39.10         9.72 o
   0  11   5          3.00          7.37         4.47 o
   1  11   5          3.64          2.21         2.80 o
   2  11   5         28.64         26.77         8.02 o
   3  11   5         30.77         60.40        12.66 o
   4  11   5         38.50         38.72        10.23 o
  -1  12   5          0.13          1.34         2.99 o
   1  12   5          4.85         14.23         6.99 o
   2  12   5         30.41         26.78         8.58 o
  -2 -11   6          8.12          7.77         3.47 o
  -1 -11   6          0.22         10.50         6.05 o
   0 -11   6          2.37          2.24         2.67 o
   1 -11   6          6.18         10.83         5.66 o
   2 -11   6          6.22          8.78         5.07 o
  -4 -10   6         46.78         62.77        13.40 o
  -3 -10   6         46.20         48.54        10.22 o
  -2 -10   6         72.07         55.45         7.63 o
  -1 -10   6          0.24         -0.67         2.68 o
   0 -10   6         10.66         10.84         4.02 o
   1 -10   6          3.71         12.58         5.97 o
   2 -10   6        101.79        101.05        10.13 o
   3 -10   6          2.00          4.58         5.19 o
  -5  -9   6          2.26         14.32         7.71 o
  -4  -9   6         18.74         19.97         6.95 o
  -3  -9   6        195.65        168.91        17.17 o
  -2  -9   6         23.80         13.98         3.96 o
  -1  -9   6         15.90         12.06         4.88 o
   0  -9   6          3.13          0.16         2.90 o
   1  -9   6          0.26         16.37         5.88 o
   2  -9   6         76.45         56.26         7.16 o
   3  -9   6          4.34          9.75         4.59 o
   4  -9   6          4.21         -1.05         2.54 o
   5  -9   6          0.18         11.17         5.89 o
  -6  -8   6         22.79         19.16         6.89 o
  -5  -8   6          0.73          1.23         4.02 o
  -4  -8   6        219.19        193.78        18.31 o
  -3  -8   6          1.22          1.57         1.91 o
  -2  -8   6         14.83         11.92         3.47 o
  -1  -8   6         66.51         78.83         8.11 o
   0  -8   6         70.64         66.23         9.93 o
   1  -8   6        122.76        118.42        13.13 o
   2  -8   6         12.43         19.65         4.61 o
   3  -8   6          2.31          2.49         2.63 o
   4  -8   6        129.68         97.18        12.91 o
   5  -8   6         24.16         28.57         7.30 o
   6  -8   6          0.04         -3.77         4.41 o
  -7  -7   6          4.78          2.25         2.92 o
  -6  -7   6          4.78          0.90         2.81 o
  -5  -7   6         56.91         58.29        10.38 o
  -4  -7   6         51.90         48.11         7.20 o
  -3  -7   6         24.62         22.75         6.45 o
  -2  -7   6        305.41        295.53        14.40 o
  -1  -7   6         65.43         82.95         7.98 o
   0  -7   6          5.81          6.50         2.57 o
   1  -7   6         21.36         37.70         7.48 o
   2  -7   6        183.11        169.17        10.20 o
   3  -7   6         17.37         27.58         6.86 o
   4  -7   6          2.24          1.40         2.63 o
   5  -7   6          8.49         21.66         7.12 o
   6  -7   6          0.02          6.29         4.22 o
  -8  -6   6         17.53         23.36         8.28 o
  -7  -6   6          3.24          5.11         3.63 o
  -6  -6   6         26.66         24.33         6.83 o
  -5  -6   6          3.14          5.71         2.95 o
  -4  -6   6        231.91        203.81        12.15 o
  -3  -6   6          6.91          3.70         2.31 o
  -2  -6   6        128.74        119.67         8.42 o
  -1  -6   6          0.01          7.75         3.75 o
   0  -6   6         18.38         30.93         5.83 o
   1  -6   6         36.00         34.23         3.98 o
   2  -6   6        109.34         62.28        11.31 o
   3  -6   6          2.78          1.44         2.01 o
   4  -6   6         46.01         34.95         6.80 o
   5  -6   6          2.27          6.38         4.47 o
   6  -6   6         23.11         19.65         4.70 o
   7  -6   6          0.01          1.34         3.47 o
  -8  -5   6          4.35         13.42         4.72 o
  -7  -5   6         27.74         21.30         6.45 o
  -6  -5   6          0.22         -1.99         2.00 o
  -5  -5   6         20.91         18.74         3.70 o
  -4  -5   6         32.38         29.36         5.87 o
  -3  -5   6        250.02        256.92        17.74 o
  -2  -5   6          2.29          2.00         1.49 o
  -1  -5   6          3.25          7.44         2.52 o
   0  -5   6         89.97         89.36         4.01 o
   1  -5   6          5.12          8.81         2.59 o
   2  -5   6         32.00         30.10         2.55 o
   3  -5   6        161.95        121.53         6.24 o
   4  -5   6          2.84          3.27         1.23 o
   5  -5   6        284.15        305.78        20.40 o
   6  -5   6          8.03         14.08         5.29 o
   7  -5   6          2.95          8.12         4.73 o
  -8  -4   6         17.74         24.41         7.63 o
  -7  -4   6          0.33         -3.08         3.08 o
  -6  -4   6         44.46         37.92         5.16 o
  -5  -4   6         46.01         36.97         4.63 o
  -4  -4   6         36.09         52.32         8.14 o
  -3  -4   6         27.57         21.91         4.83 o
  -2  -4   6          5.04          3.99         1.41 o
  -1  -4   6         44.34         39.99         3.87 o
   0  -4   6        206.22        179.92         5.01 o
   1  -4   6         43.41         46.97         4.81 o
   2  -4   6        404.52        403.60        10.07 o
   3  -4   6         16.21         14.27         1.60 o
   4  -4   6        325.43        319.82        11.05 o
   5  -4   6         12.15         23.57         4.36 o
   6  -4   6        164.05        202.95        17.72 o
   7  -4   6          1.91          5.90         3.88 o
   8  -4   6          2.03          6.77         4.68 o
  -8  -3   6          1.76         -1.09         2.73 o
  -7  -3   6          3.84          6.91         4.96 o
  -6  -3   6          2.83          1.19         1.40 o
  -5  -3   6         33.66         43.26         5.69 o
  -4  -3   6        134.42        143.95         6.36 o
  -3  -3   6         87.27         73.66         8.13 o
  -2  -3   6        384.83        383.29        11.52 o
  -1  -3   6       3621.82       3904.49        45.79 o
   0  -3   6         24.31         17.79         1.88 o
   1  -3   6        245.59        299.67        10.69 o
   2  -3   6         49.67         36.81         1.76 o
   3  -3   6       1137.84       1044.50        96.76 o
   4  -3   6         18.76         25.46         3.97 o
   5  -3   6          5.72         60.89         9.13 o
   6  -3   6        111.48        109.52        12.24 o
   7  -3   6         43.43         79.98        11.96 o
   8  -3   6          2.32         12.77         5.17 o
  -8  -2   6          0.23         10.38         5.32 o
  -7  -2   6         31.99         44.90         4.81 o
  -6  -2   6         63.68         68.52         5.24 o
  -5  -2   6        796.26        858.16        27.04 o
  -4  -2   6        218.19        218.45        14.07 o
  -3  -2   6         29.17         23.40         2.00 o
  -2  -2   6        709.67        715.76        20.40 o
  -1  -2   6         57.39         65.88         3.99 o
   0  -2   6       6614.06       6463.98        50.15 o
   1  -2   6         89.32         96.79         4.00 o
   2  -2   6       1983.58       1883.96        25.45 o
   3  -2   6         51.42         50.63         3.46 o
   4  -2   6          3.29          4.76         1.88 o
   5  -2   6          0.08         19.18         3.75 o
   6  -2   6          9.73         95.48        47.11 o
   7  -2   6         83.76         89.25        10.17 o
   8  -2   6          1.89          9.98         9.05 o
   9  -2   6          4.92         11.43         5.56 o
  -8  -1   6         21.62         25.48         7.24 o
  -7  -1   6         24.83         19.95         3.92 o
  -6  -1   6        111.27        103.25         5.93 o
  -5  -1   6        242.96        241.17         8.46 o
  -4  -1   6         17.18         20.19         3.31 o
  -3  -1   6         10.38         17.23         3.23 o
  -2  -1   6        453.93        530.60        10.54 o
  -1  -1   6       3571.33       3311.32        31.91 o
   0  -1   6         43.91         32.55         1.79 o
   1  -1   6        140.34        143.54         3.02 o
   2  -1   6         12.48         16.24         1.52 o
   3  -1   6        875.65        782.90        14.17 o
   4  -1   6         79.33         69.45         4.07 o
   5  -1   6         33.91         38.40         3.95 o
   6  -1   6         48.90         49.66         5.88 o
   7  -1   6        161.74        130.62        14.82 o
   8  -1   6          0.79          3.81         3.87 o
   9  -1   6         39.34         65.83        11.06 o
  -8   0   6         27.11         36.85         8.48 o
  -7   0   6          0.01          0.01         2.97 o
  -6   0   6         69.21         58.24         3.45 o
  -5   0   6         24.69         31.44         2.29 o
  -4   0   6         99.06         85.15         4.73 o
  -3   0   6          0.20          1.16         0.63 o
  -2   0   6        668.88        651.89        12.16 o
  -1   0   6        286.47        212.90         4.06 o
   0   0   6       2314.97       2122.64        12.96 o
   1   0   6         39.19         25.92         0.99 o
   2   0   6        125.24        121.70         3.43 o
   3   0   6          1.71          2.20         0.94 o
   4   0   6         91.75         73.71         4.27 o
   5   0   6         22.89         19.69         2.78 o
   6   0   6        116.44         95.36         5.79 o
   7   0   6          0.57         -0.19         1.56 o
   8   0   6          2.60          3.01         1.79 o
   9   0   6          4.53          3.33         3.00 o
  -8   1   6          0.62         -4.04         4.08 o
  -7   1   6         11.76         12.59         5.12 o
  -6   1   6         41.46         43.80         3.60 o
  -5   1   6         54.16         65.42         4.00 o
  -4   1   6         14.80         15.59         1.35 o
  -3   1   6         62.94         62.31         4.18 o
  -2   1   6        171.96        151.88         3.95 o
  -1   1   6        890.85        825.87         9.06 o
   0   1   6        367.64        348.16         9.65 o
   1   1   6       8931.17      10366.77       161.81 o
   2   1   6        353.33        372.35        14.31 o
   3   1   6         97.62        160.78        10.67 o
   4   1   6          0.01         -0.01         1.10 o
   5   1   6          0.21         -0.60         1.20 o
   6   1   6          7.99          9.46         2.00 o
   7   1   6          6.25          8.68         2.24 o
   8   1   6          0.00          1.21         3.10 o
   9   1   6          3.61          6.96         4.13 o
  -8   2   6         10.73         14.76         5.77 o
  -7   2   6          0.62          0.60         2.08 o
  -6   2   6         60.06         49.40         5.19 o
  -5   2   6         12.42         10.29         1.67 o
  -4   2   6        598.46        514.40        17.04 o
  -3   2   6         28.70         20.40         3.17 o
  -2   2   6       2656.51       2458.10        18.62 o
  -1   2   6       1243.72       1180.26         8.62 o
   0   2   6          0.41          0.04         0.55 o
   1   2   6         23.43         27.08         3.57 o
   2   2   6       3114.02       3443.80        45.56 o
   3   2   6         27.85         19.80         4.34 o
   4   2   6        370.89        394.90        18.68 o
   5   2   6          3.27          6.09         1.98 o
   6   2   6         39.14         35.25         4.61 o
   7   2   6          5.62          4.08         2.22 o
   8   2   6          3.56          7.34         4.44 o
   9   2   6          0.30         -3.52         3.92 o
  -8   3   6          0.74          1.68         2.43 o
  -7   3   6         12.76         11.22         3.08 o
  -6   3   6         56.94         47.47         5.35 o
  -5   3   6        753.86        685.51        12.91 o
  -4   3   6         80.63         85.08         4.40 o
  -3   3   6         72.31         83.47         4.67 o
  -2   3   6        329.81        286.92         8.99 o
  -1   3   6         46.05         49.59         2.42 o
   0   3   6          0.40          4.45         1.24 o
   1   3   6       2913.89       3349.71        43.82 o
   2   3   6       1263.12       1463.71        33.37 o
   3   3   6        208.61        233.65        14.49 o
   4   3   6         41.33         48.60         6.95 o
   5   3   6        847.78        908.33        32.02 o
   6   3   6         11.80         14.42         4.57 o
   7   3   6          2.12          3.13         2.23 o
   8   3   6          7.95          6.97         2.94 o
  -8   4   6         56.78         61.48        10.76 o
  -7   4   6          3.53          0.82         3.09 o
  -6   4   6        203.61        183.37        15.92 o
  -5   4   6          0.03          9.12         5.94 o
  -4   4   6        588.80        552.45        16.11 o
  -3   4   6         20.84         25.54         2.21 o
  -2   4   6        802.22        737.63        25.62 o
  -1   4   6       2201.43       2113.38        18.29 o
   0   4   6          2.18          0.39         0.95 o
   1   4   6         10.72         11.85         3.11 o
   2   4   6        573.85        761.28        25.40 o
   3   4   6          0.11         -3.89         3.89 o
   4   4   6        669.15        724.00        29.33 o
   5   4   6         87.82         91.49        11.01 o
   6   4   6         92.85         79.23        10.62 o
   7   4   6         10.54          7.81         3.04 o
   8   4   6          3.53          9.95         3.60 o
  -8   5   6          2.15         -4.28         4.30 o
  -7   5   6         21.89         25.77         7.02 o
  -6   5   6          3.40          5.89         3.64 o
  -5   5   6          7.80         13.20         5.02 o
  -4   5   6        141.76        139.57         8.38 o
  -3   5   6        246.26        232.13        14.77 o
  -2   5   6         93.67        106.29         3.93 o
  -1   5   6        168.05        185.40        22.90 o
   0   5   6          0.11         -0.23         1.40 o
   1   5   6          0.02          7.23         3.01 o
   2   5   6         58.92         67.89         5.75 o
   3   5   6          0.92         -1.38         3.42 o
   4   5   6        102.01        119.84        12.26 o
   5   5   6          1.58          7.95         6.51 o
   6   5   6          4.75          7.87         5.30 o
   7   5   6         10.53          9.09         4.10 o
   8   5   6         24.00         33.25         6.81 o
  -8   6   6          3.69          4.85         3.31 o
  -7   6   6          6.20          8.83         4.65 o
  -6   6   6          0.23          9.89        11.30 o
  -5   6   6         13.10         10.26         3.07 o
  -4   6   6          0.14         87.59        44.50 o
  -3   6   6          0.35          1.72         1.31 o
  -2   6   6        414.12        418.25         8.92 o
  -1   6   6        122.39        135.38         5.97 o
   0   6   6        131.35        130.40         6.23 o
   1   6   6          2.58          4.12         6.52 o
   2   6   6        158.63        159.41        13.24 o
   3   6   6         32.48         38.70         7.39 o
   4   6   6          5.40          3.98         3.43 o
   5   6   6         37.22         27.27         7.24 o
   6   6   6          3.50          4.86         4.18 o
   7   6   6          5.33         11.29         7.03 o
   8   6   6         19.56         31.23         8.91 o
  -7   7   6         40.06         39.56         8.41 o
  -6   7   6          0.93          6.21         3.03 o
  -5   7   6          2.88         10.53         3.12 o
  -4   7   6          1.85          4.14         2.70 o
  -3   7   6        542.97        508.55        13.71 o
  -2   7   6         44.53         51.71         3.47 o
  -1   7   6        171.03        167.67         8.98 o
   0   7   6         31.16         36.64         3.72 o
   1   7   6        225.64        258.26        12.33 o
   2   7   6          0.77         -0.78         2.57 o
   3   7   6         29.01         29.45         6.66 o
   4   7   6        132.82        132.80        14.60 o
   5   7   6          0.14          1.40         3.63 o
   6   7   6          4.28          1.56         4.78 o
   7   7   6         16.59         16.32         7.37 o
  -6   8   6          1.96          3.76         3.85 o
  -5   8   6          1.40         -0.02         4.43 o
  -4   8   6          7.17         12.26         3.32 o
  -3   8   6         71.56         64.00         5.43 o
  -2   8   6         32.49         71.56         5.84 o
  -1   8   6         10.66          4.66         2.87 o
   0   8   6        306.51        316.51        11.43 o
   1   8   6          0.30          5.10         2.88 o
   2   8   6         53.03         45.38         8.43 o
   3   8   6          7.66          9.89         4.98 o
   4   8   6          6.48          8.34         5.64 o
   5   8   6          0.54         -3.93         4.29 o
   6   8   6         85.19         94.60        14.83 o
   7   8   6         63.40         48.98        11.04 o
  -5   9   6         35.76         36.23         8.62 o
  -4   9   6          0.49          0.40         2.30 o
  -3   9   6          3.30         10.03         2.82 o
  -2   9   6         15.01         25.97         4.53 o
  -1   9   6        242.06        222.10        14.87 o
   0   9   6          0.14          5.69         2.38 o
   1   9   6        339.67        288.37        14.82 o
   2   9   6          1.27          8.47         4.74 o
   3   9   6          0.25          9.53         6.03 o
   4   9   6         53.44         61.24        11.50 o
   5   9   6         46.95         52.74        11.50 o
   6   9   6          0.43         -5.56         5.56 o
  -4  10   6          5.37         15.81         5.33 o
  -3  10   6          0.13          1.09         3.10 o
  -2  10   6          0.51          1.25         1.75 o
  -1  10   6         16.19         13.05         4.42 o
   0  10   6         58.47        101.66         7.62 o
   1  10   6         10.91         10.68         5.35 o
   2  10   6          1.46          7.24         5.05 o
   3  10   6          0.22          5.44         5.69 o
   4  10   6          1.46         14.37         7.36 o
   5  10   6         15.32         11.08         5.26 o
  -3  11   6         36.99         38.76         8.67 o
  -2  11   6          5.10          5.71         3.03 o
  -1  11   6          8.89         25.16         8.00 o
   0  11   6         10.12          7.75         3.80 o
   1  11   6          0.26         -1.99         2.71 o
   2  11   6         12.04         26.01         9.17 o
   3  11   6         30.14         33.61        10.53 o
   4  11   6          1.62         15.09         6.82 o
  -2  12   6          0.26         -1.28         3.93 o
  -1  12   6          6.50         12.57         5.77 o
   2  12   6         20.98         23.03         8.14 o
  -2 -11   7          4.90          5.71         2.69 o
  -1 -11   7         46.65         39.15         6.67 o
   0 -11   7         10.47          9.01         3.47 o
  -4 -10   7         65.53         64.87        12.10 o
  -3 -10   7          0.69         10.32         5.63 o
  -2 -10   7         43.64         32.77         5.87 o
  -1 -10   7          1.43          1.00         5.33 o
   0 -10   7         30.93         31.70         8.17 o
   1 -10   7          0.01          1.65         3.95 o
   2 -10   7         29.60         45.24        13.01 o
   3 -10   7          6.31         11.58         5.38 o
  -5  -9   7         19.83         15.84         6.11 o
  -4  -9   7         35.10         41.50         9.52 o
  -3  -9   7         15.99         29.66         9.15 o
  -2  -9   7         41.04         34.87         7.99 o
  -1  -9   7          3.04         21.04         7.86 o
   0  -9   7          0.64          0.36         3.40 o
   1  -9   7         29.09         32.99         7.78 o
   2  -9   7         12.70         19.52         4.45 o
   3  -9   7         22.98         27.13         4.99 o
   4  -9   7          0.04          0.00         6.34 o
   5  -9   7        103.63        103.69        14.95 o
  -6  -8   7          0.00         -1.89         3.00 o
  -5  -8   7          1.47          5.21         4.28 o
  -4  -8   7         58.08         54.09         9.38 o
  -3  -8   7         12.82         11.11         5.36 o
  -2  -8   7          3.35         12.42         4.84 o
  -1  -8   7        253.41        226.06        12.76 o
   0  -8   7         48.77         38.11         5.10 o
   1  -8   7          3.44         26.72         7.55 o
   2  -8   7        220.17        188.75        11.87 o
   3  -8   7          0.37         -2.12         2.12 o
   4  -8   7        136.45        136.18        15.13 o
   5  -8   7          5.72          8.26         5.49 o
   6  -8   7          0.50         -3.62         4.16 o
  -7  -7   7          0.06          0.84         3.23 o
  -6  -7   7         16.60         13.77         5.27 o
  -5  -7   7         56.90         49.51         7.32 o
  -4  -7   7          4.61          3.76         4.80 o
  -3  -7   7         31.55         25.74         6.78 o
  -2  -7   7        101.56        100.64         8.59 o
  -1  -7   7        468.55        432.92        16.55 o
   0  -7   7         35.10         32.20         4.26 o
   1  -7   7        154.67        142.17         8.70 o
   2  -7   7         45.22         43.84         5.57 o
   3  -7   7         71.68         61.85         9.25 o
   4  -7   7          0.28          0.27         2.52 o
   5  -7   7         94.99         96.41        12.80 o
   6  -7   7          4.53          5.20         2.69 o
  -8  -6   7         30.60         34.44         8.47 o
  -7  -6   7          0.13          0.64         3.89 o
  -6  -6   7         46.82         41.99         6.67 o
  -5  -6   7         41.88         40.43         5.71 o
  -4  -6   7         37.26         40.60         8.85 o
  -3  -6   7          0.12          1.15         2.64 o
  -2  -6   7         12.89         12.04         3.72 o
  -1  -6   7        464.11        454.50        15.70 o
   0  -6   7        389.25        423.30        16.64 o
   1  -6   7         15.29         16.67         2.90 o
   2  -6   7        172.15        159.64         9.09 o
   3  -6   7         16.53         13.41         3.68 o
   4  -6   7         54.44         42.98         7.22 o
   5  -6   7         14.06         12.54         4.45 o
   6  -6   7          3.74          0.03         3.65 o
   7  -6   7          0.70          3.67         3.54 o
  -8  -5   7         43.82         59.84         7.99 o
  -7  -5   7         24.30         12.36         5.27 o
  -6  -5   7          5.55          5.10         2.53 o
  -5  -5   7         17.61         21.38         7.33 o
  -4  -5   7         21.04         10.89         3.35 o
  -3  -5   7         10.58         17.38         4.70 o
  -2  -5   7         16.88         13.30         2.74 o
  -1  -5   7        479.44        437.19        14.02 o
   0  -5   7        228.87        215.48         5.95 o
   1  -5   7         45.27         44.95         5.54 o
   2  -5   7         30.50         30.07         3.25 o
   3  -5   7          6.00          5.17         1.12 o
   4  -5   7          2.57          1.97         2.31 o
   5  -5   7         74.26         89.35        11.68 o
   6  -5   7          0.15          6.90         4.36 o
   7  -5   7         11.09          4.07         3.28 o
  -8  -4   7         15.02         21.49         7.12 o
  -7  -4   7          3.67          3.48         2.61 o
  -6  -4   7          4.88          2.90         1.97 o
  -5  -4   7          3.06         -0.47         2.16 o
  -4  -4   7         93.59         95.41        10.87 o
  -3  -4   7         22.46         29.76         5.72 o
  -2  -4   7          9.84          9.27         2.08 o
  -1  -4   7         65.08         59.70         4.67 o
   0  -4   7       1036.76       1026.85        15.79 o
   1  -4   7         17.37         12.71         2.79 o
   2  -4   7        156.94        165.36         7.96 o
   3  -4   7          9.34         10.88         1.10 o
   4  -4   7         80.25         83.37        12.88 o
   5  -4   7         26.79         28.12         9.61 o
   6  -4   7         59.32         72.35        10.96 o
   7  -4   7          5.20          4.51         2.83 o
   8  -4   7          1.14          0.79         3.28 o
  -8  -3   7         19.69         13.02         6.39 o
  -7  -3   7          0.60          2.89         1.79 o
  -6  -3   7          0.86         -1.92         1.92 o
  -5  -3   7        494.66        497.45        16.79 o
  -4  -3   7         11.68          7.14         3.27 o
  -3  -3   7         31.98         48.62         6.58 o
  -2  -3   7         36.23         26.69         3.14 o
  -1  -3   7       2783.70       2905.16        48.69 o
   0  -3   7         73.52         57.31         5.57 o
   1  -3   7        497.99        575.49        15.80 o
   2  -3   7          0.89          0.33         0.18 o
   3  -3   7          1.79         12.16         1.90 o
   4  -3   7        189.94        185.79        17.85 o
   5  -3   7        147.78        134.13        12.52 o
   6  -3   7         48.39         49.70         8.48 o
   7  -3   7        133.12        153.02        16.03 o
   8  -3   7         51.94         49.60         9.65 o
  -8  -2   7          7.98          4.77         3.74 o
  -7  -2   7          3.38          8.82         3.38 o
  -6  -2   7         23.49         22.28         3.23 o
  -5  -2   7       1828.90       1860.83        30.39 o
  -4  -2   7        114.83         98.29         9.81 o
  -3  -2   7          9.43          5.32         2.52 o
  -2  -2   7       3589.33       3557.93        65.35 o
  -1  -2   7        362.32        354.80         9.24 o
   0  -2   7        286.63        284.86         6.62 o
   1  -2   7          7.15          8.96         1.22 o
   2  -2   7       2082.07       2157.17        19.71 o
   3  -2   7        124.07        130.92         8.29 o
   4  -2   7         88.19        108.19         9.69 o
   5  -2   7        350.86        333.13        11.80 o
   6  -2   7        331.20        291.57        10.08 o
   7  -2   7         10.21         17.31         4.12 o
   8  -2   7         39.27         40.02         6.35 o
   9  -2   7         10.98         16.07         5.84 o
  -8  -1   7         21.82         25.32         7.57 o
  -7  -1   7         20.62         12.60         3.42 o
  -6  -1   7          6.70          7.36         2.78 o
  -5  -1   7         69.60         89.70         7.75 o
  -4  -1   7        393.77        366.08        12.25 o
  -3  -1   7        104.38         80.44         7.15 o
  -2  -1   7        110.60        152.25         5.71 o
  -1  -1   7         85.86         65.98         3.03 o
   0  -1   7         20.53         10.83         0.97 o
   1  -1   7       1067.94       1128.10         8.41 o
   2  -1   7         36.27         34.57         1.89 o
   3  -1   7        591.45        615.31        12.93 o
   4  -1   7        121.22        101.67         5.03 o
   5  -1   7        143.94        131.33         7.42 o
   6  -1   7         32.15         25.96         3.51 o
   7  -1   7         41.99         42.18         9.92 o
   8  -1   7          2.93          9.13         3.15 o
   9  -1   7         39.43         58.17        11.22 o
  -8   0   7          4.90          9.60         4.82 o
  -7   0   7          0.00          1.88         4.85 o
  -6   0   7        114.84        103.39         5.50 o
  -5   0   7        117.42        109.48         4.25 o
  -4   0   7        318.24        249.67         6.25 o
  -3   0   7        111.84         81.24         7.70 o
  -2   0   7       1974.59       1823.47        20.12 o
  -1   0   7         63.65         41.69         1.28 o
   0   0   7        431.41        507.12         4.90 o
   1   0   7          1.06          0.44         0.23 o
   2   0   7        435.24        397.22         6.20 o
   3   0   7         55.25         62.78         4.28 o
   4   0   7        103.14         75.96         5.11 o
   5   0   7         48.36         47.85         4.53 o
   6   0   7         14.89         11.03         2.33 o
   7   0   7          4.22          3.84         2.35 o
   8   0   7          0.22          3.71         3.78 o
   9   0   7          5.12          1.31         4.40 o
  -8   1   7          0.04          0.81         2.18 o
  -7   1   7         22.24         25.35         6.11 o
  -6   1   7         85.43         68.82         4.57 o
  -5   1   7        660.99        590.42        11.17 o
  -4   1   7         14.65         13.10         1.57 o
  -3   1   7       1275.20       1154.08        28.74 o
  -2   1   7          1.42          1.06         0.54 o
  -1   1   7       1873.70       1868.40         9.89 o
   0   1   7        704.63        656.50        13.70 o
   1   1   7      11048.52      11603.53        53.47 o
   2   1   7        111.84        112.71         8.20 o
   3   1   7        231.69        206.34         8.06 o
   4   1   7         15.23         13.75         1.99 o
   5   1   7          0.03         -1.05         1.05 o
   6   1   7         13.50          6.02         2.21 o
   7   1   7         54.30         44.52         4.32 o
   8   1   7          7.43          1.19         3.10 o
   9   1   7          6.10          3.37         3.05 o
  -8   2   7          7.88          5.62         4.34 o
  -7   2   7          1.43          6.11         3.69 o
  -6   2   7        159.51        143.18         8.11 o
  -5   2   7          0.01          2.73         1.68 o
  -4   2   7          4.14          7.05         1.36 o
  -3   2   7         98.17         77.94         5.65 o
  -2   2   7       1388.19       1418.28        11.14 o
  -1   2   7        163.02        153.77         4.72 o
   0   2   7       2483.52       2391.13        99.68 o
   1   2   7        679.99        764.92        20.12 o
   2   2   7        324.56        421.60        16.73 o
   3   2   7          8.13         19.64         4.14 o
   4   2   7         25.81         26.82         5.51 o
   5   2   7         31.47         26.09         6.93 o
   6   2   7         19.04         18.33         3.58 o
   7   2   7          4.19          3.03         1.66 o
   8   2   7          2.30         -2.12         2.31 o
   9   2   7          0.22         -0.66         3.67 o
  -8   3   7          2.31          6.04         3.09 o
  -7   3   7          3.36          1.02         2.97 o
  -6   3   7         77.69         67.53         5.22 o
  -5   3   7        386.37        371.15        14.64 o
  -4   3   7         33.48         45.04         2.94 o
  -3   3   7         25.42         19.12         2.03 o
  -2   3   7         55.56         50.79         2.26 o
  -1   3   7        403.14        391.10         6.00 o
   0   3   7         32.64         28.22         2.96 o
   1   3   7       1749.16       1904.49        33.34 o
   2   3   7        143.96        178.89        11.70 o
   3   3   7        194.82        208.57        13.99 o
   4   3   7         19.37         18.64         4.82 o
   5   3   7        264.20        267.28        17.62 o
   6   3   7         20.52         20.96         4.19 o
   7   3   7         14.84         15.03         3.69 o
   8   3   7          7.32          8.12         3.65 o
  -8   4   7         67.95         95.50        13.85 o
  -7   4   7          3.43         -0.53         2.11 o
  -6   4   7         17.48         25.43         7.32 o
  -5   4   7         22.42         29.23        10.93 o
  -4   4   7         16.14         54.01        11.09 o
  -3   4   7         58.13         47.58         3.11 o
  -2   4   7       1191.85       1164.46        12.57 o
  -1   4   7       1162.05       1218.10        14.27 o
   0   4   7        574.08        640.07        13.14 o
   1   4   7        755.74        863.84        24.64 o
   2   4   7         53.05         47.85         7.08 o
   3   4   7         42.41         56.85         7.94 o
   4   4   7        691.38        676.08        28.56 o
   5   4   7         37.93         36.35         6.78 o
   6   4   7         76.89         65.28         9.93 o
   7   4   7          0.00          4.13         2.01 o
   8   4   7          1.32          3.29         2.80 o
  -8   5   7          1.79          0.31         2.78 o
  -7   5   7          3.62         10.46         4.75 o
  -6   5   7         32.04         16.93         4.93 o
  -5   5   7         11.31         21.00         9.18 o
  -4   5   7          9.86         21.32         5.99 o
  -3   5   7        348.10        322.33         8.81 o
  -2   5   7          0.16          4.70         3.03 o
  -1   5   7        490.16        484.96        10.02 o
   0   5   7         27.66         32.55         2.84 o
   1   5   7        100.86         91.66         6.59 o
   2   5   7         23.72         30.20         3.96 o
   3   5   7         12.74         20.00         5.11 o
   4   5   7          9.44          7.12         2.94 o
   5   5   7        130.03        117.97        12.83 o
   6   5   7         36.65         28.83         6.94 o
   7   5   7         32.69         27.04         6.95 o
   8   5   7         52.47         56.56         7.62 o
  -7   6   7         15.53          9.39         5.20 o
  -6   6   7         33.12         54.35        23.56 o
  -5   6   7          0.72          7.79         2.69 o
  -4   6   7        667.68        590.32        18.30 o
  -3   6   7         22.19         19.84         2.60 o
  -2   6   7        134.17        133.46         6.43 o
  -1   6   7         33.59         34.25         3.13 o
   0   6   7         48.63         38.70         3.48 o
   1   6   7          0.01          0.98         2.79 o
   2   6   7         18.18         10.92         2.58 o
   3   6   7          1.21          0.88         2.22 o
   4   6   7          9.35          6.17         3.90 o
   5   6   7         40.09         43.17         8.78 o
   6   6   7         85.48         82.79        11.95 o
   7   6   7          8.97         18.31         6.68 o
   8   6   7         30.71         49.67        10.76 o
  -7   7   7         64.76         54.98        10.00 o
  -6   7   7          3.45         11.95         3.63 o
  -5   7   7          0.00          1.42         1.42 o
  -4   7   7          4.59          8.24         2.12 o
  -3   7   7        133.30        153.99        10.23 o
  -2   7   7         29.43         41.42         3.24 o
  -1   7   7        105.31        105.88         5.90 o
   0   7   7          0.17         -1.41         1.41 o
   1   7   7        177.01        196.72        17.79 o
   2   7   7          2.45          1.65         2.60 o
   3   7   7         11.77          7.48         4.26 o
   4   7   7         24.52         21.40         5.95 o
   5   7   7          0.30          2.10         4.92 o
   6   7   7          0.38          2.47         3.00 o
   7   7   7          4.38          6.05         5.68 o
  -6   8   7          0.83          2.88         6.55 o
  -5   8   7          2.20          6.85         2.97 o
  -4   8   7          0.48          4.70         1.98 o
  -3   8   7         55.86         55.30         5.05 o
  -2   8   7        178.71        190.09         9.10 o
  -1   8   7          9.13         10.33         2.53 o
   0   8   7        656.63        631.99        18.29 o
   1   8   7          2.42          2.61         1.78 o
   2   8   7         29.07         30.44         7.27 o
   3   8   7         23.85         20.44         5.87 o
   4   8   7         68.68         62.04        10.75 o
   5   8   7          1.47         -3.51         3.51 o
   6   8   7        151.91        160.34        19.03 o
   7   8   7          1.80         28.70        10.74 o
  -5   9   7          0.76         12.27         4.80 o
  -4   9   7          1.44          0.09         1.90 o
  -3   9   7         25.04         24.50         3.76 o
  -2   9   7        101.50         98.96         7.11 o
  -1   9   7        234.18        226.82        14.12 o
   0   9   7          2.72          4.14         1.79 o
   1   9   7         19.72         53.79         8.50 o
   2   9   7         28.08         31.15         7.44 o
   3   9   7         66.38         51.30         9.91 o
   4   9   7         59.22         48.99        10.23 o
   5   9   7        150.42        138.21        18.04 o
   6   9   7          0.07          1.70         4.78 o
  -4  10   7          4.17          9.09         4.24 o
  -3  10   7          7.71          4.26         1.79 o
  -2  10   7          7.14          4.53         3.13 o
  -1  10   7          3.31          2.26         2.33 o
   0  10   7          8.22         10.40         2.67 o
   1  10   7         11.12         13.80         5.55 o
   2  10   7         83.34         74.37        12.00 o
   3  10   7         22.39         25.29         7.69 o
   4  10   7         22.14         16.65         6.45 o
   5  10   7         10.63         10.18         5.65 o
  -2  11   7          0.36         -3.08         3.08 o
  -1  11   7          0.63          6.12         3.56 o
   0  11   7          0.10          6.24         4.45 o
   1  11   7          0.31         -3.04         3.04 o
   2  11   7         67.28         61.45        11.49 o
   3  11   7         67.27         63.22        12.12 o
  -1  12   7          6.75          6.30         4.57 o
   2  12   7         52.56         40.00        10.10 o
  -2 -11   8          0.55         15.86         6.62 o
  -1 -11   8         32.41         25.14         5.32 o
   0 -11   8          1.65          5.84         2.77 o
  -4 -10   8          1.52          9.11         6.15 o
  -3 -10   8         42.25         44.09         9.68 o
  -2 -10   8          6.98         11.01         4.13 o
  -1 -10   8          8.15          7.72         4.54 o
   0 -10   8          5.48         12.29         5.45 o
   1 -10   8          0.47         -0.79         2.55 o
   2 -10   8        116.87        102.36        10.40 o
   3 -10   8          9.12         16.01         4.20 o
  -5  -9   8          0.01          3.64         4.41 o
  -4  -9   8         20.31         29.89         7.81 o
  -3  -9   8         30.45         53.22        10.91 o
  -2  -9   8          6.78          3.65         3.50 o
  -1  -9   8        177.77        163.51        16.89 o
   0  -9   8          0.28         -0.02         3.44 o
   1  -9   8         13.05         23.14         6.48 o
   2  -9   8          2.06          3.87         3.10 o
   3  -9   8          0.07          6.52         3.18 o
   4  -9   8          1.22          3.15         2.62 o
   5  -9   8        196.24        189.15        19.92 o
  -6  -8   8          0.28          5.87         5.48 o
  -5  -8   8          4.26          2.64         4.35 o
  -4  -8   8          0.12          2.39         2.76 o
  -3  -8   8          0.01          1.25         3.67 o
  -2  -8   8        284.18        251.28        14.17 o
  -1  -8   8          5.62          9.50         3.73 o
   0  -8   8          4.68          3.56         2.58 o
   1  -8   8        106.88        102.86        12.60 o
   2  -8   8          3.28         17.36         4.39 o
   3  -8   8          0.13         -1.92         3.36 o
   4  -8   8          8.59          4.85         3.94 o
   5  -8   8          6.48         16.57         5.81 o
  -7  -7   8         22.30         24.41         8.18 o
  -6  -7   8         10.29         16.67         7.41 o
  -5  -7   8         86.38         78.63        10.20 o
  -4  -7   8          4.09          3.36         3.03 o
  -3  -7   8          0.43          0.65         1.85 o
  -2  -7   8         18.82         16.68         3.90 o
  -1  -7   8          3.97          4.70         3.33 o
   0  -7   8          0.63          0.24         1.52 o
   1  -7   8        185.29        181.36        15.68 o
   2  -7   8         10.17         13.40         3.91 o
   3  -7   8          4.76          5.86         3.50 o
   4  -7   8         39.41         47.40         8.59 o
   5  -7   8         78.01         78.26        11.74 o
   6  -7   8         24.75         26.83         9.77 o
  -8  -6   8         20.34         24.74         8.21 o
  -7  -6   8         33.59         23.56         7.09 o
  -6  -6   8        100.80         86.39        13.87 o
  -5  -6   8          1.69         -0.48         1.87 o
  -4  -6   8         24.02         17.90         6.21 o
  -3  -6   8         33.21         30.17         7.17 o
  -2  -6   8        364.47        338.36        14.33 o
  -1  -6   8        314.58        301.05        12.86 o
   0  -6   8       1432.82       1330.44        25.77 o
   1  -6   8        107.17        106.03         7.19 o
   2  -6   8          6.31          6.21         1.94 o
   3  -6   8          3.51          0.85         1.84 o
   4  -6   8          9.64         15.24         5.02 o
   5  -6   8          0.27          5.67         4.59 o
   6  -6   8          1.33          5.59         4.36 o
   7  -6   8          5.27         -2.84         3.37 o
  -8  -5   8         42.69         65.21         8.26 o
  -7  -5   8         34.37         25.90         6.34 o
  -6  -5   8         37.90         35.37         5.59 o
  -5  -5   8         12.18         11.28         2.98 o
  -4  -5   8          0.45         -0.83         2.40 o
  -3  -5   8         19.34         16.46         5.05 o
  -2  -5   8          0.77          0.43         1.52 o
  -1  -5   8        421.32        399.98        13.57 o
   0  -5   8          0.19          0.39         0.68 o
   1  -5   8        270.15        283.46        13.78 o
   2  -5   8         70.17         68.20         4.84 o
   3  -5   8         22.99         12.96         2.49 o
   4  -5   8          1.31          1.82         3.01 o
   5  -5   8         30.26         35.95         5.43 o
   6  -5   8          6.20          5.15         4.57 o
   7  -5   8          0.59          5.79         4.58 o
  -8  -4   8          5.53         22.75         7.68 o
  -7  -4   8          5.28          3.83         2.22 o
  -6  -4   8         64.46         55.79         6.63 o
  -5  -4   8          7.00          4.92         2.20 o
  -4  -4   8         90.05         63.36         8.80 o
  -3  -4   8         25.02         25.70         5.23 o
  -2  -4   8         32.06         33.72         4.00 o
  -1  -4   8          1.49          0.03         2.22 o
   0  -4   8       3500.75       3146.50        37.45 o
   1  -4   8         77.74         63.90         5.98 o
   2  -4   8         92.58        104.65         5.39 o
   3  -4   8          0.03          0.39         0.47 o
   4  -4   8         26.03         23.54         4.29 o
   5  -4   8          0.00         -0.05         2.64 o
   6  -4   8          4.83         18.57         6.16 o
   7  -4   8          9.87         12.16         5.67 o
   8  -4   8          3.18          5.68         4.85 o
  -8  -3   8          3.71         -3.00         3.00 o
  -7  -3   8         32.77         31.38         4.18 o
  -6  -3   8          0.64          1.37         1.40 o
  -5  -3   8          3.58         10.29         4.45 o
  -4  -3   8        296.51        273.47        17.20 o
  -3  -3   8        202.80        162.48        12.09 o
  -2  -3   8        212.14        194.65         8.40 o
  -1  -3   8         73.20         56.89         4.48 o
   0  -3   8          0.09          2.14         1.52 o
   1  -3   8        705.91        696.83        18.15 o
   2  -3   8          1.58          3.70         1.10 o
   3  -3   8        216.85        214.08        12.23 o
   4  -3   8         26.98         22.05         3.42 o
   5  -3   8          8.78         11.25         4.59 o
   6  -3   8         10.05          6.96         3.57 o
   7  -3   8        167.55        178.28        17.59 o
   8  -3   8          2.23         11.92         5.50 o
  -8  -2   8         29.23         31.63         8.00 o
  -7  -2   8          5.01          4.24         2.31 o
  -6  -2   8         83.70         82.09         5.80 o
  -5  -2   8          0.45          3.49         7.11 o
  -4  -2   8        176.53        174.14        13.01 o
  -3  -2   8         92.01         71.49         7.65 o
  -2  -2   8         37.41         59.10         4.37 o
  -1  -2   8         29.51         22.12         2.46 o
   0  -2   8        816.16        796.30        31.76 o
   1  -2   8          0.61         -0.28         0.60 o
   2  -2   8        144.58        124.21         6.21 o
   3  -2   8         18.21         14.39         1.88 o
   4  -2   8       1277.80       1199.92        24.19 o
   5  -2   8        592.18        569.87        19.00 o
   6  -2   8         67.82         67.64        13.91 o
   7  -2   8         48.95         47.66         7.02 o
   8  -2   8          0.37         11.14         5.62 o
  -8  -1   8        113.74        115.83        14.76 o
  -7  -1   8         25.40         27.93         4.77 o
  -6  -1   8          5.87          2.96         1.14 o
  -5  -1   8       1502.26       1483.72        21.27 o
  -4  -1   8        493.86        442.95        13.65 o
  -3  -1   8        539.22        518.01        18.89 o
  -2  -1   8         93.55         80.50         4.22 o
  -1  -1   8       1947.97       2021.97        14.85 o
   0  -1   8          0.64          0.49         0.40 o
   1  -1   8        673.87        543.52         8.94 o
   2  -1   8        478.42        485.39         8.74 o
   3  -1   8       1442.96       1367.34        23.24 o
   4  -1   8         15.35         12.04         1.96 o
   5  -1   8        119.60         99.11         6.61 o
   6  -1   8         67.51         58.06         5.72 o
   7  -1   8          0.94          3.68         3.96 o
   8  -1   8         45.81         43.39         6.19 o
   9  -1   8         47.23         69.26        12.22 o
  -8   0   8         11.99         14.64         5.95 o
  -7   0   8         59.18         55.89         6.62 o
  -6   0   8          8.79         11.97         3.22 o
  -5   0   8        733.34        671.81        16.14 o
  -4   0   8         39.26         32.59         3.96 o
  -3   0   8          0.99         -0.38         0.64 o
  -2   0   8          0.94          2.81         0.72 o
  -1   0   8        198.58        180.60         2.87 o
   0   0   8       1375.00       1332.19         8.51 o
   1   0   8         40.97         36.25         1.24 o
   2   0   8       2718.05       2675.18        23.97 o
   3   0   8          1.09          1.43         1.97 o
   4   0   8         79.17         72.40         4.41 o
   5   0   8        280.31        253.61        12.27 o
   6   0   8          7.29          4.29         1.30 o
   7   0   8          2.07          5.64         1.73 o
   8   0   8         34.55         38.19         6.55 o
   9   0   8          4.66         -4.55         4.55 o
  -8   1   8          2.96          4.86         3.00 o
  -7   1   8          8.15         10.71         4.60 o
  -6   1   8         20.52         22.55         3.71 o
  -5   1   8        678.92        623.22        11.29 o
  -4   1   8         56.15         41.25         2.71 o
  -3   1   8        644.44        672.40        22.04 o
  -2   1   8         85.01         77.36         3.16 o
  -1   1   8       1412.67       1306.67         9.67 o
   0   1   8        179.25        160.56         4.40 o
   1   1   8       1247.36       1424.33        33.80 o
   2   1   8         41.81         41.07         5.24 o
   3   1   8        120.37        118.70         7.23 o
   4   1   8          5.64          8.73         1.82 o
   5   1   8        211.83        203.71         8.92 o
   6   1   8          0.45         -0.91         1.55 o
   7   1   8         28.74         23.70         3.34 o
   8   1   8          1.14         -3.67         3.76 o
   9   1   8          6.51         10.35         4.79 o
  -8   2   8         28.74         19.06         5.99 o
  -7   2   8          8.80          5.45         3.76 o
  -6   2   8        102.53         81.23         6.15 o
  -5   2   8         68.07         55.04         4.72 o
  -4   2   8          3.29          2.60         0.69 o
  -3   2   8         39.35         39.34         2.07 o
  -2   2   8        188.75        166.13         4.70 o
  -1   2   8        229.89        201.67         4.59 o
   0   2   8        179.72        171.30         6.86 o
   1   2   8        507.51        582.68        18.26 o
   2   2   8       2703.17       3180.74        47.13 o
   3   2   8         88.52         87.26         8.85 o
   4   2   8         30.77         24.61         4.95 o
   5   2   8         17.25         14.49         2.53 o
   6   2   8          0.96          3.93         1.81 o
   7   2   8          2.38          1.44         3.83 o
   8   2   8         12.17         10.16         3.90 o
  -8   3   8          0.18          2.24         2.40 o
  -7   3   8          4.98          5.61         2.40 o
  -6   3   8          1.42          3.21         1.45 o
  -5   3   8          2.77          5.86         2.70 o
  -4   3   8          0.17          2.21         1.01 o
  -3   3   8         65.73         75.87         3.99 o
  -2   3   8        282.56        307.61         4.99 o
  -1   3   8       1644.97       1746.28        14.70 o
   0   3   8          1.10          1.16         0.74 o
   1   3   8        316.03        342.77        14.64 o
   2   3   8        706.43        753.53        24.23 o
   3   3   8       1002.80       1120.24        32.07 o
   4   3   8         26.24         20.19         4.22 o
   5   3   8        343.82        324.72        19.45 o
   6   3   8          8.01          7.00         4.42 o
   7   3   8          0.44          0.67         1.90 o
   8   3   8         19.37         17.06         3.63 o
  -8   4   8         16.00         32.15         8.90 o
  -7   4   8          0.14          2.60         2.29 o
  -6   4   8          0.22          4.33         3.92 o
  -5   4   8        110.45        100.78        11.30 o
  -4   4   8         44.37         52.47         3.91 o
  -3   4   8          7.73          9.01         1.97 o
  -2   4   8         60.47         81.12         3.60 o
  -1   4   8         52.52         45.67         3.40 o
   0   4   8         97.43         90.12         7.24 o
   1   4   8       1082.60       1137.17        28.38 o
   2   4   8        951.02        969.75        29.20 o
   3   4   8          0.90          2.78         2.71 o
   4   4   8        481.91        509.28        25.17 o
   5   4   8          0.00         -5.77         5.77 o
   6   4   8         14.41         13.75         5.30 o
   7   4   8          0.20         -0.04         1.62 o
   8   4   8          4.66          7.51         3.84 o
  -8   5   8          8.63          3.62         2.43 o
  -7   5   8         11.06         19.85         6.41 o
  -6   5   8          0.95         -2.19         2.94 o
  -5   5   8         71.83         68.57        14.37 o
  -4   5   8          7.93         15.08         3.44 o
  -3   5   8        794.28        652.67        14.07 o
  -2   5   8        233.23        244.49         6.05 o
  -1   5   8         39.55         32.25         3.24 o
   0   5   8         13.39         18.39         2.81 o
   1   5   8        145.74        110.64         7.06 o
   2   5   8         99.06        122.56         8.26 o
   3   5   8          3.64          3.11         2.58 o
   4   5   8          0.25         -0.04         3.50 o
   5   5   8          4.14          1.84         2.69 o
   6   5   8         39.11         33.95         7.38 o
   7   5   8          2.50          7.98         4.92 o
   8   5   8          6.54         12.80         4.54 o
  -7   6   8          2.97         -0.16         1.90 o
  -6   6   8        160.67        150.99        15.08 o
  -5   6   8         24.37         24.10         4.23 o
  -4   6   8        307.95        294.75        13.27 o
  -3   6   8          0.29         -0.88         1.45 o
  -2   6   8        695.22        700.38        14.03 o
  -1   6   8          0.37          1.90         1.55 o
   0   6   8         78.67         71.81         4.67 o
   1   6   8         83.93        100.96         7.42 o
   2   6   8        181.59        206.00        11.16 o
   3   6   8          6.86         10.43         4.65 o
   4   6   8         62.07         59.84         9.78 o
   5   6   8         76.93         72.83        11.12 o
   6   6   8          2.06          8.51         5.99 o
   7   6   8         19.81         21.09         7.30 o
   8   6   8          0.40          2.93         9.34 o
  -7   7   8         23.23         31.04         8.00 o
  -6   7   8         29.71         30.46         5.26 o
  -5   7   8         10.37         10.54         3.08 o
  -4   7   8          0.70          0.83         2.05 o
  -3   7   8         10.66         14.88         2.99 o
  -2   7   8        129.86        135.89         5.59 o
  -1   7   8          1.69          2.03         2.27 o
   0   7   8         21.63         19.88         2.81 o
   1   7   8         43.96         72.14         9.28 o
   2   7   8         18.47         23.30         4.20 o
   3   7   8         54.69         57.81         9.75 o
   4   7   8         22.51         26.77         7.50 o
   5   7   8         45.21         54.01        11.00 o
   6   7   8         18.35         27.24         7.74 o
   7   7   8          4.82          3.77         4.07 o
  -6   8   8         14.81         25.02         6.43 o
  -5   8   8         10.22         14.48         3.85 o
  -4   8   8         18.31         15.82         3.33 o
  -3   8   8         20.42         18.99         3.84 o
  -2   8   8        118.73        155.35        13.81 o
  -1   8   8        110.96        124.07         6.90 o
   0   8   8        665.84        652.56        24.43 o
   1   8   8          0.30         -2.21         2.21 o
   2   8   8         73.36         58.50         9.69 o
   3   8   8          0.19         -3.24         4.26 o
   4   8   8         64.45         53.56        10.36 o
   5   8   8         22.67         21.99         7.06 o
   6   8   8         78.15         92.30        14.87 o
  -5   9   8          8.39         13.29         4.00 o
  -4   9   8          0.06          3.43         2.33 o
  -3   9   8          3.15         10.94         2.82 o
  -2   9   8         31.31         45.14         4.99 o
  -1   9   8        121.47        120.50         7.29 o
   0   9   8         27.40         27.52         3.73 o
   1   9   8        117.44        111.03         9.39 o
   2   9   8          1.39          3.75         4.30 o
   3   9   8         13.29          7.76         4.97 o
   4   9   8         57.89         56.37        11.63 o
   5   9   8         64.82         89.97        15.78 o
   6   9   8          2.72         11.57         6.01 o
  -4  10   8          1.10         -2.44         3.42 o
  -3  10   8          0.01          4.26         2.70 o
  -2  10   8         11.49          8.86         2.60 o
  -1  10   8          5.39          2.11         5.27 o
   0  10   8         11.98          9.45         3.34 o
   1  10   8          9.91          7.90         3.14 o
   2  10   8         13.78         22.71         7.52 o
   3  10   8          1.47          2.06         4.30 o
   4  10   8          0.00         14.24         6.60 o
   5  10   8         28.88         27.90         8.25 o
  -2  11   8          0.06          0.13         6.37 o
  -1  11   8          1.00          4.53         2.83 o
   0  11   8          8.62          8.39         5.42 o
   1  11   8          0.85          1.36         2.91 o
   2  11   8          2.46          3.22         3.87 o
   3  11   8         11.26         15.83         7.09 o
   2  12   8          2.37          9.21         6.84 o
  -1 -11   9          1.20         -2.33         3.32 o
   0 -11   9          6.06          7.21         4.23 o
   1 -11   9         13.94          7.15         3.49 o
  -3 -10   9         41.15         40.36         9.41 o
  -2 -10   9         35.50         49.96        10.20 o
  -1 -10   9         11.20         15.01         5.97 o
   0 -10   9          0.09          1.30         2.50 o
   1 -10   9          3.75          6.24         5.26 o
   2 -10   9          2.83         12.08         4.53 o
   3 -10   9         14.39         25.31         7.90 o
  -5  -9   9          0.38          4.88         4.44 o
  -4  -9   9          4.53          7.41         4.53 o
  -3  -9   9        114.97        104.05        14.53 o
  -2  -9   9          5.12          8.51         3.50 o
  -1  -9   9        170.70        141.80        10.99 o
   0  -9   9          4.58          9.25         5.02 o
   1  -9   9         27.20         18.32         6.07 o
   2  -9   9          5.42          5.40         2.89 o
   3  -9   9         22.87         21.48         4.88 o
   4  -9   9          0.55          0.13         3.67 o
  -6  -8   9          7.23          9.31         4.72 o
  -5  -8   9         18.95         15.16         4.70 o
  -4  -8   9          8.83         11.43         3.52 o
  -3  -8   9         50.31         48.55         6.70 o
  -2  -8   9         13.20         13.14         5.50 o
  -1  -8   9         27.85         24.46         4.22 o
   0  -8   9         49.63         49.95         6.04 o
   1  -8   9         61.68         62.41         6.47 o
   2  -8   9         95.91        100.04         8.65 o
   3  -8   9          0.20          0.28         2.24 o
   4  -8   9          6.05          4.92         2.68 o
   5  -8   9         13.56         13.88         5.97 o
  -7  -7   9         21.22         21.56         7.31 o
  -6  -7   9         54.79         53.79         7.27 o
  -5  -7   9         44.60         50.74        11.98 o
  -4  -7   9         20.87         18.07         6.40 o
  -3  -7   9         13.73         16.95         3.68 o
  -2  -7   9         73.20         56.84         6.49 o
  -1  -7   9         39.92         36.01         5.01 o
   0  -7   9         79.34         70.32         6.50 o
   1  -7   9        228.47        214.93        11.02 o
   2  -7   9        108.85         98.64         7.98 o
   3  -7   9         53.10         50.00         8.28 o
   4  -7   9         28.18         32.80         7.08 o
   5  -7   9         34.06         37.80         8.10 o
   6  -7   9          1.52          0.39         2.23 o
  -8  -6   9          9.75         22.17         7.97 o
  -7  -6   9         25.68         40.59        10.04 o
  -6  -6   9          0.51          2.80         3.39 o
  -5  -6   9         14.95         20.76         4.07 o
  -4  -6   9        137.10        129.20        14.49 o
  -3  -6   9          0.76          1.42         1.94 o
  -2  -6   9         80.93         80.65         7.18 o
  -1  -6   9        116.49        104.24         7.72 o
   0  -6   9        473.45        465.08        16.73 o
   1  -6   9        434.16        372.47        13.14 o
   2  -6   9          1.25          1.43         1.16 o
   3  -6   9          0.02         -1.59         2.14 o
   4  -6   9         67.87         52.39         8.30 o
   5  -6   9          2.47          3.36         2.28 o
   6  -6   9          8.21          8.42         4.55 o
  -8  -5   9         47.97         46.10         9.99 o
  -7  -5   9          1.56          3.20         2.85 o
  -6  -5   9         17.90         20.44         4.58 o
  -5  -5   9         17.73         16.35         5.62 o
  -4  -5   9         26.01         18.57         5.37 o
  -3  -5   9        602.60        557.39        26.27 o
  -2  -5   9          3.71          3.34         1.94 o
  -1  -5   9        214.41        183.79         9.30 o
   0  -5   9         37.76         28.40         3.53 o
   1  -5   9        350.14        313.16        14.57 o
   2  -5   9         97.30         79.09         5.36 o
   3  -5   9        121.95        104.78         5.55 o
   4  -5   9          0.20          0.70         2.50 o
   5  -5   9          1.19          6.07         3.82 o
   6  -5   9         13.63         14.90         6.01 o
   7  -5   9          3.31          9.33         5.86 o
  -8  -4   9          5.30         19.12         7.29 o
  -7  -4   9          7.09          7.44         2.45 o
  -6  -4   9        122.82        122.00         9.69 o
  -5  -4   9         24.21         21.93         5.91 o
  -4  -4   9         38.34         21.70         5.14 o
  -3  -4   9          0.34          3.24         2.48 o
  -2  -4   9         88.57         89.95         6.39 o
  -1  -4   9         15.32          8.82         1.96 o
   0  -4   9       1596.42       1454.04        23.14 o
   1  -4   9         17.27         12.17         2.98 o
   2  -4   9        180.26        189.46        11.00 o
   3  -4   9          0.01          0.06         0.55 o
   4  -4   9         10.42          6.82         2.17 o
   5  -4   9          0.55         -0.93         2.93 o
   6  -4   9         11.71         13.96         4.80 o
   7  -4   9          1.70          9.50         5.47 o
  -8  -3   9          0.44          3.14         4.17 o
  -7  -3   9         29.30         26.48         4.03 o
  -6  -3   9         13.95         14.76         2.88 o
  -5  -3   9        130.20        129.60        13.11 o
  -4  -3   9          4.15          1.65         2.85 o
  -3  -3   9        111.52        102.00         9.76 o
  -2  -3   9         54.65         46.17         4.24 o
  -1  -3   9        146.73        137.32         6.81 o
   0  -3   9         38.97         28.95         1.90 o
   1  -3   9          4.59         10.45         2.67 o
   2  -3   9          1.11          1.82         1.18 o
   3  -3   9        331.64        300.14         9.76 o
   4  -3   9          0.49          1.06         1.07 o
   5  -3   9          3.59          5.81         3.07 o
   6  -3   9          0.90          1.00         2.63 o
   7  -3   9         12.68         38.00         8.86 o
   8  -3   9         29.47         23.10         6.92 o
  -8  -2   9          2.29          2.84         2.58 o
  -7  -2   9         23.33         23.65         4.37 o
  -6  -2   9        143.05        142.20         7.68 o
  -5  -2   9         50.84         44.04         6.41 o
  -4  -2   9       1257.57       1134.24        33.31 o
  -3  -2   9         18.20         12.77         3.62 o
  -2  -2   9        824.88        761.91        15.38 o
  -1  -2   9         17.57         23.04         2.59 o
   0  -2   9        303.25        308.85        21.32 o
   1  -2   9          0.01          0.12         0.39 o
   2  -2   9         98.24         76.85         2.82 o
   3  -2   9          0.00         -0.50         0.51 o
   4  -2   9          0.21         14.75        11.91 o
   5  -2   9         93.64        101.97         6.99 o
   6  -2   9          9.04         10.19         3.11 o
   7  -2   9          0.29          1.75         1.88 o
   8  -2   9         52.15         48.64        12.63 o
  -8  -1   9          0.02          3.69         3.30 o
  -7  -1   9         60.36         65.34         7.04 o
  -6  -1   9         10.04          6.91         1.87 o
  -5  -1   9         65.96         70.99         7.57 o
  -4  -1   9        453.07        443.99        13.82 o
  -3  -1   9       1047.47       1055.25        27.91 o
  -2  -1   9        177.35        194.64        11.10 o
  -1  -1   9       1543.84       1594.92        16.34 o
   0  -1   9          0.55          0.95         0.44 o
   1  -1   9        173.19        200.08         3.37 o
   2  -1   9        489.37        543.06        41.04 o
   3  -1   9         38.52         25.52         3.08 o
   4  -1   9        197.92        197.11         7.32 o
   5  -1   9        324.17        289.20         9.72 o
   6  -1   9        111.20         97.09         6.03 o
   7  -1   9          0.00         -0.13         2.25 o
   8  -1   9          0.11         18.56         9.13 o
  -8   0   9          0.22          4.02         4.66 o
  -7   0   9         24.98         24.12         4.32 o
  -6   0   9         69.95         74.99         6.57 o
  -5   0   9        204.32        206.57        10.23 o
  -4   0   9          0.05          6.22         2.96 o
  -3   0   9        186.74        188.22         6.08 o
  -2   0   9        608.63        673.33        12.62 o
  -1   0   9        317.02        320.15         4.13 o
   0   0   9        329.10        291.32         4.57 o
   1   0   9        470.61        440.68         8.08 o
   2   0   9         62.70         47.55         2.42 o
   3   0   9          8.89          8.65         1.49 o
   4   0   9        130.30        122.14         8.29 o
   5   0   9        137.78        130.97         8.52 o
   6   0   9          1.52         -1.72         1.72 o
   7   0   9         55.09         48.29         4.55 o
   8   0   9          3.16          2.91         2.60 o
   9   0   9          2.16         -2.31         4.92 o
  -8   1   9         11.37         12.13         5.40 o
  -7   1   9         32.23         22.46         6.10 o
  -6   1   9          3.35          3.95         2.46 o
  -5   1   9        797.48        705.37        12.39 o
  -4   1   9         27.29         31.14         2.84 o
  -3   1   9        362.66        336.32         9.93 o
  -2   1   9         88.88         94.45         4.57 o
  -1   1   9        673.63        749.47        12.28 o
   0   1   9         99.97         85.74         2.62 o
   1   1   9         41.84         37.17         3.44 o
   2   1   9         12.92          5.12         1.67 o
   3   1   9        922.14        965.27        17.67 o
   4   1   9         99.14        102.77         6.31 o
   5   1   9        149.98        152.82         9.42 o
   6   1   9          7.57          9.44         1.75 o
   7   1   9         59.18         56.82         5.08 o
   8   1   9          2.66          4.56         2.69 o
  -8   2   9          0.17          5.55         4.12 o
  -7   2   9          0.09          1.14         2.10 o
  -6   2   9         42.25         33.86         6.66 o
  -5   2   9         66.67         57.64         4.90 o
  -4   2   9         38.41         31.96         3.30 o
  -3   2   9        132.59        121.72         5.86 o
  -2   2   9        993.81        966.92        15.17 o
  -1   2   9        279.97        231.35         5.21 o
   0   2   9          6.87          5.07         1.88 o
   1   2   9         19.60         16.51         2.83 o
   2   2   9        797.88        933.27        18.89 o
   3   2   9          1.27          2.95         2.31 o
   4   2   9        174.38        154.08        12.67 o
   5   2   9          0.19          1.14         1.61 o
   6   2   9          0.26          0.74         1.83 o
   7   2   9          0.66         -0.77         2.19 o
   8   2   9          0.14          0.87         1.68 o
  -8   3   9         17.75         14.73         4.44 o
  -7   3   9         16.02         10.49         3.15 o
  -6   3   9          0.17          0.64         1.47 o
  -5   3   9         49.09         32.18         3.09 o
  -4   3   9          4.00          3.96         1.43 o
  -3   3   9         13.77          9.96         1.43 o
  -2   3   9        117.45        123.36         3.46 o
  -1   3   9       2249.94       2166.62        21.81 o
   0   3   9         22.22         20.07         2.41 o
   1   3   9        390.30        407.61        16.48 o
   2   3   9         12.59         12.10         3.39 o
   3   3   9          0.41          7.28         3.61 o
   4   3   9        204.49        205.93        14.97 o
   5   3   9        281.63        287.04        18.74 o
   6   3   9          1.80          2.56         2.01 o
   7   3   9          7.84          4.60         2.46 o
   8   3   9          5.02          3.26         4.99 o
  -8   4   9        100.36        118.43        15.73 o
  -7   4   9          0.01          2.52         3.08 o
  -6   4   9         49.16         50.81         8.85 o
  -5   4   9         53.72         55.94         8.82 o
  -4   4   9        144.01        113.88         5.44 o
  -3   4   9          4.40          2.13         0.97 o
  -2   4   9          0.30          3.29         0.75 o
  -1   4   9        509.67        466.39        10.42 o
   0   4   9        797.35        742.45        21.30 o
   1   4   9         27.48         30.60         5.23 o
   2   4   9         96.62        124.70        10.82 o
   3   4   9         67.06         80.98         9.51 o
   4   4   9         76.97         59.86         9.07 o
   5   4   9          7.41          4.20         2.36 o
   6   4   9          9.53         10.48         4.07 o
   7   4   9          4.79          6.39         2.56 o
   8   4   9        118.05        116.01        10.31 o
  -8   5   9          5.20         12.10         5.37 o
  -7   5   9         67.49         70.01        11.49 o
  -6   5   9          7.37          9.99         4.53 o
  -5   5   9         41.09         54.33         9.32 o
  -4   5   9         64.03         51.80         4.03 o
  -3   5   9        116.72        111.04         6.91 o
  -2   5   9        240.01        259.30         6.33 o
  -1   5   9        157.10        139.98         8.84 o
   0   5   9         38.59         36.34         3.82 o
   1   5   9         63.23         70.76         6.73 o
   2   5   9        307.44        363.57        13.93 o
   3   5   9          1.16          0.60         2.29 o
   4   5   9          0.59         -0.83         3.24 o
   5   5   9          0.01         -2.34         4.10 o
   6   5   9         12.15         16.62         6.14 o
   7   5   9         14.31          9.27         4.32 o
   8   5   9          0.18          4.58         4.00 o
  -7   6   9         11.38         12.24         5.20 o
  -6   6   9         20.81         36.50         8.29 o
  -5   6   9         13.14         13.66         3.58 o
  -4   6   9         44.09         40.51         7.33 o
  -3   6   9          5.89          6.42         1.46 o
  -2   6   9        951.27        953.50        21.58 o
  -1   6   9        136.58        124.17         5.81 o
   0   6   9          9.86          6.31         2.39 o
   1   6   9        237.69        269.85        11.94 o
   2   6   9        410.83        471.33        16.93 o
   3   6   9          2.54         -0.13         3.02 o
   4   6   9         13.26          7.32         2.99 o
   5   6   9         72.12         58.73         9.94 o
   6   6   9          6.57         10.21         5.70 o
   7   6   9         17.34         28.35         9.00 o
   8   6   9         27.36         31.12         6.29 o
  -7   7   9          0.26          8.61         4.93 o
  -6   7   9          0.16          6.62         5.99 o
  -5   7   9         29.71         31.38        11.31 o
  -4   7   9          0.30          0.29         1.83 o
  -3   7   9         24.26         19.04         2.71 o
  -2   7   9        139.78        130.70         5.48 o
  -1   7   9          4.40          1.80         1.20 o
   0   7   9          1.85          1.84         1.68 o
   1   7   9        176.21        158.85        10.11 o
   2   7   9          2.04          2.16         1.90 o
   3   7   9         85.81         67.98        10.53 o
   4   7   9          0.71         -3.28         4.74 o
   5   7   9        186.53        181.93        18.61 o
   6   7   9          5.25         10.88         5.87 o
   7   7   9          0.08         10.30         5.66 o
  -6   8   9         41.12         36.69        10.19 o
  -5   8   9         16.74         14.39         4.09 o
  -4   8   9          1.80          3.86         3.28 o
  -3   8   9          0.02          5.88         2.08 o
  -2   8   9        362.51        324.31        11.86 o
  -1   8   9          0.76          3.71         1.65 o
   0   8   9         18.38         40.07         7.91 o
   1   8   9          7.19          9.13         3.24 o
   2   8   9        194.96        169.57        11.75 o
   3   8   9          3.90          8.49         4.57 o
   4   8   9          0.25          1.23         4.23 o
   5   8   9          2.17         10.53         6.79 o
   6   8   9         38.29         48.31        10.81 o
  -5   9   9         38.20         38.82         6.20 o
  -4   9   9          9.69         11.71         3.71 o
  -3   9   9         21.60         19.11         7.02 o
  -2   9   9          5.44         16.74         3.53 o
  -1   9   9          1.05          5.80         2.59 o
   0   9   9         12.09         17.97         5.14 o
   1   9   9          2.82         13.46         6.16 o
   2   9   9         30.99         31.34         7.82 o
   3   9   9         30.75         22.19         7.11 o
   4   9   9        101.13        100.77        14.89 o
   5   9   9         15.97         18.94         7.29 o
   6   9   9         28.50         28.24         8.06 o
  -4  10   9          2.94          6.58         2.73 o
  -3  10   9          3.18         -0.80         7.20 o
  -2  10   9          0.21          5.85         2.19 o
  -1  10   9         12.54         11.88         3.47 o
   0  10   9          0.14          0.49         1.99 o
   1  10   9          8.70          7.72         3.29 o
   2  10   9          0.55          3.10         4.31 o
   3  10   9          0.26          0.34         3.40 o
   4  10   9         23.32         28.13         9.15 o
   5  10   9          9.84          8.74         5.28 o
  -2  11   9          0.00          4.63         2.44 o
  -1  11   9          3.13          4.30         3.24 o
   0  11   9          5.34          7.01         4.72 o
   1  11   9          0.78         -2.08         2.61 o
   2  11   9          1.85         10.35         4.89 o
   3  11   9          2.50          5.88         4.54 o
   0  12   9         26.40         34.80         9.59 o
   2  12   9         22.68         21.65         7.35 o
  -1 -11  10          0.36          4.37         4.37 o
   1 -11  10          5.08         -4.71         4.71 o
  -3 -10  10          8.01         12.99         6.41 o
  -2 -10  10         65.78         45.86         9.92 o
  -1 -10  10          2.40          0.08         2.89 o
   0 -10  10         10.89         16.68         6.48 o
   1 -10  10          2.09         -0.89         2.51 o
   2 -10  10          1.82          8.15         3.19 o
   3 -10  10          0.10          7.91         5.78 o
  -5  -9  10          3.71         11.41         6.03 o
  -4  -9  10         14.00          9.53         3.10 o
  -3  -9  10         33.50         31.03         8.74 o
  -2  -9  10         35.25         32.21         5.67 o
  -1  -9  10          3.87          9.92         3.98 o
   0  -9  10         16.43         15.15         6.07 o
   1  -9  10          8.75          7.17         4.34 o
   2  -9  10          1.11          2.54         4.42 o
   3  -9  10         57.77         56.54         7.34 o
   4  -9  10          2.47         -0.28         2.22 o
  -6  -8  10          0.29          4.69         7.19 o
  -5  -8  10         57.27         60.94         7.90 o
  -4  -8  10         10.89         12.54         6.19 o
  -3  -8  10         25.55         24.54         4.98 o
  -2  -8  10          4.49          3.03         3.34 o
  -1  -8  10          1.11          1.35         2.00 o
   0  -8  10          0.31          0.06         2.82 o
   1  -8  10          0.41          0.66         1.69 o
   2  -8  10         25.72         26.53         4.71 o
   3  -8  10          0.03         -1.17         1.72 o
   4  -8  10          8.42         10.22         4.62 o
   5  -8  10          2.87         10.86         5.45 o
  -7  -7  10         18.73         10.46         6.09 o
  -6  -7  10          1.05          7.58         6.85 o
  -5  -7  10          5.90          5.04         2.40 o
  -4  -7  10          1.00          7.22         4.43 o
  -3  -7  10         10.12         11.50         3.32 o
  -2  -7  10         41.42         34.37         5.09 o
  -1  -7  10         96.71         82.13         7.39 o
   0  -7  10          0.15          0.47         3.91 o
   1  -7  10        125.57        129.51         8.89 o
   2  -7  10        107.76        100.12         8.03 o
   3  -7  10          3.99          2.53         2.44 o
   4  -7  10          1.93          5.76         3.70 o
   5  -7  10          3.06         10.82         3.71 o
   6  -7  10          0.57          1.67         2.74 o
  -8  -6  10         71.54         71.60        11.90 o
  -7  -6  10         71.78         77.75         8.83 o
  -6  -6  10          0.50          1.48         2.64 o
  -5  -6  10          1.54          4.16         3.88 o
  -4  -6  10         25.17         18.99         6.28 o
  -3  -6  10         62.16         50.31         5.88 o
  -2  -6  10          1.41         -0.64         1.70 o
  -1  -6  10        327.55        299.00        12.99 o
   0  -6  10       1166.83       1085.73        23.82 o
   1  -6  10         19.94         21.61         3.84 o
   2  -6  10         15.74         12.34         2.59 o
   3  -6  10          0.82         -0.19         2.83 o
   4  -6  10         31.78         37.38         7.19 o
   5  -6  10         21.41         19.66         4.22 o
   6  -6  10          1.39         15.22         7.25 o
  -7  -5  10         50.81         53.65         6.98 o
  -6  -5  10          1.11          2.44         2.59 o
  -5  -5  10         12.31         14.97         5.25 o
  -4  -5  10          5.48          6.84         4.25 o
  -3  -5  10         73.80         50.49         8.19 o
  -2  -5  10         53.15         47.95         5.04 o
  -1  -5  10         41.05         41.42         4.95 o
   0  -5  10         10.31         10.65         2.58 o
   1  -5  10        292.70        284.20        14.38 o
   2  -5  10         35.62         26.43         3.25 o
   3  -5  10        137.15        117.88         6.16 o
   4  -5  10          0.13          2.51         2.65 o
   5  -5  10         76.24         79.58         7.94 o
   6  -5  10         10.55         12.19         5.55 o
   7  -5  10          2.01          7.01         5.14 o
  -8  -4  10          2.19          2.00         2.56 o
  -7  -4  10          1.45          9.53         3.41 o
  -6  -4  10        178.54        170.13        11.31 o
  -5  -4  10          1.30          4.47         3.52 o
  -4  -4  10        152.67        144.56        13.67 o
  -3  -4  10          5.90          5.60         2.65 o
  -2  -4  10        101.45        109.03         8.32 o
  -1  -4  10        110.29         91.63         6.09 o
   0  -4  10        615.81        554.51        22.65 o
   1  -4  10          0.22          3.33         2.01 o
   2  -4  10         36.31         43.45         3.73 o
   3  -4  10          0.32         -0.34         0.79 o
   4  -4  10          9.47         13.23         4.00 o
   5  -4  10          1.07         -3.56         3.56 o
   6  -4  10         42.54         51.59        10.11 o
   7  -4  10          4.63         10.38         5.22 o
  -8  -3  10         21.59         17.75         4.27 o
  -7  -3  10         90.58         82.56         6.58 o
  -6  -3  10         45.97         47.04         4.68 o
  -5  -3  10         42.38         35.94         7.02 o
  -4  -3  10          0.87         -2.26         2.27 o
  -3  -3  10         21.24         13.59         3.93 o
  -2  -3  10         20.75         20.10         2.97 o
  -1  -3  10        880.95        881.04        17.32 o
   0  -3  10         24.39         17.91         2.01 o
   1  -3  10        589.67        631.74        19.04 o
   2  -3  10          0.86          2.29         1.07 o
   3  -3  10        304.90        278.72         7.74 o
   4  -3  10          0.71          1.27         1.02 o
   5  -3  10         42.90         42.87         7.76 o
   6  -3  10          9.14         13.06         5.35 o
   7  -3  10          2.97         12.64         5.30 o
   8  -3  10          0.61          1.78         4.20 o
  -8  -2  10          0.17          1.54         2.09 o
  -7  -2  10          8.86          7.70         2.78 o
  -6  -2  10         60.02         63.46         5.20 o
  -5  -2  10         13.20         10.39         2.41 o
  -4  -2  10         18.49         12.05         4.08 o
  -3  -2  10          5.33          5.72         2.40 o
  -2  -2  10        103.68        110.65         6.14 o
  -1  -2  10          9.35          7.76         1.07 o
   0  -2  10         62.38         58.93         2.60 o
   1  -2  10          9.15          5.02         0.74 o
   2  -2  10         45.02         54.33         2.24 o
   3  -2  10          1.97          1.58         0.90 o
   4  -2  10         31.41         28.71         2.98 o
   5  -2  10          0.83          3.08         7.55 o
   6  -2  10         57.81         46.00         5.82 o
   7  -2  10          0.01         -2.67         2.67 o
   8  -2  10         60.10         65.14        11.89 o
  -8  -1  10         24.45         16.25         5.76 o
  -7  -1  10         30.69         33.16         5.24 o
  -6  -1  10         62.24         60.38         4.66 o
  -5  -1  10        291.74        255.41        11.67 o
  -4  -1  10        287.33        243.11        10.38 o
  -3  -1  10         38.48         38.90         5.58 o
  -2  -1  10        111.95        106.02         8.60 o
  -1  -1  10         19.15         29.17         1.72 o
   0  -1  10         27.85         23.11         1.75 o
   1  -1  10        322.70        369.37         7.29 o
   2  -1  10        135.64        132.28         4.36 o
   3  -1  10         17.39         11.96         1.72 o
   4  -1  10        312.45        310.46        10.98 o
   5  -1  10         11.53         16.26         2.58 o
   6  -1  10         34.90         31.38         3.71 o
   7  -1  10          1.48          4.04         2.35 o
   8  -1  10         76.06         70.91         8.20 o
  -8   0  10          0.27         -1.64         2.65 o
  -7   0  10         17.23         20.50         3.84 o
  -6   0  10         43.97         46.34         5.40 o
  -5   0  10        574.45        539.62        16.33 o
  -4   0  10       2119.48       1959.30        28.18 o
  -3   0  10        324.94        317.53         7.96 o
  -2   0  10        717.43        733.18        11.26 o
  -1   0  10         27.89         28.77         1.12 o
   0   0  10         41.32         43.81         2.55 o
   1   0  10        471.48        470.28         9.00 o
   2   0  10       1054.14       1179.71        13.12 o
   3   0  10        303.67        281.80         9.36 o
   4   0  10        525.11        478.07        16.24 o
   5   0  10        132.55        131.69         8.43 o
   6   0  10         14.76          9.70         2.18 o
   7   0  10         24.59         26.28         3.65 o
   8   0  10          5.97          6.30         2.22 o
  -8   1  10          1.35         -0.59         2.29 o
  -7   1  10          0.80          0.88         2.53 o
  -6   1  10        147.30        142.61         8.98 o
  -5   1  10        340.89        309.05        17.87 o
  -4   1  10         68.25         62.91         6.23 o
  -3   1  10         61.03         57.94         3.24 o
  -2   1  10        173.55        185.08         7.04 o
  -1   1  10       1543.24       1517.14        18.53 o
   0   1  10         49.20         23.43         5.12 o
   1   1  10       2016.33       2153.76        20.39 o
   2   1  10          0.11          0.73         0.78 o
   3   1  10         75.42         84.71         5.43 o
   4   1  10        124.96        120.20         5.94 o
   5   1  10       1074.55        986.56        22.09 o
   6   1  10         31.63         25.93         3.36 o
   7   1  10         37.85         34.58         4.09 o
   8   1  10          0.14         -1.91         2.48 o
  -8   2  10         43.94         41.47         6.37 o
  -7   2  10          0.00          0.38         2.39 o
  -6   2  10          1.77          3.17         4.46 o
  -5   2  10         43.20         45.25         3.98 o
  -4   2  10          5.55          9.59         1.71 o
  -3   2  10        137.06        119.61         4.86 o
  -2   2  10        932.00        885.56        18.22 o
  -1   2  10        134.84         89.19         3.29 o
   0   2  10         44.22         35.51         4.46 o
   1   2  10        176.65        203.21        11.56 o
   2   2  10         25.13         34.52         4.97 o
   3   2  10        184.19        165.79        12.62 o
   4   2  10        362.92        391.72        20.83 o
   5   2  10         25.88         18.36         3.21 o
   6   2  10         36.07         27.06         4.17 o
   7   2  10         16.42         15.73         3.52 o
   8   2  10          1.92         -1.85         1.85 o
  -8   3  10          1.68         -2.24         3.72 o
  -7   3  10          3.33          5.90         7.58 o
  -6   3  10          0.04         -0.49         2.22 o
  -5   3  10         21.96         21.78         2.70 o
  -4   3  10         10.26         13.73         2.21 o
  -3   3  10          0.45          0.52         0.55 o
  -2   3  10         42.51         36.62         2.14 o
  -1   3  10          2.93          3.16         1.40 o
   0   3  10         67.32         61.47         3.83 o
   1   3  10        299.50        329.62        15.22 o
   2   3  10        122.82        113.33        10.05 o
   3   3  10        562.84        575.88        24.24 o
   4   3  10        106.93         93.96        11.01 o
   5   3  10         48.22         42.31         7.24 o
   6   3  10          4.14          4.17         2.18 o
   7   3  10          6.78          2.53         2.30 o
   8   3  10          0.05         -2.10         2.10 o
  -8   4  10          0.88          5.77         4.40 o
  -7   4  10         12.23         14.13         5.48 o
  -6   4  10         57.22         55.51         9.42 o
  -5   4  10         20.85         23.95         6.26 o
  -4   4  10         26.75         28.60         2.95 o
  -3   4  10         45.92         39.73         2.54 o
  -2   4  10        134.42        137.94         4.25 o
  -1   4  10        201.96        189.03         6.31 o
   0   4  10        424.44        384.26        15.67 o
   1   4  10        212.87        212.36        12.81 o
   2   4  10        131.24        120.31         7.96 o
   3   4  10        110.09        126.74        11.93 o
   4   4  10        384.61        372.49        21.69 o
   5   4  10         64.83         56.14         9.23 o
   6   4  10         10.66         10.44         4.49 o
   7   4  10          0.01         -0.72         2.31 o
   8   4  10         70.48         63.42         7.78 o
  -7   5  10        185.22        175.09        17.89 o
  -6   5  10          3.45          8.03         3.82 o
  -5   5  10         32.74         41.99        11.59 o
  -4   5  10         19.95         17.89         1.98 o
  -3   5  10         23.59         25.89         2.37 o
  -2   5  10         40.76         46.91         3.19 o
  -1   5  10        619.55        579.31        11.47 o
   0   5  10         44.11         43.66         4.30 o
   1   5  10        189.44        179.31         9.13 o
   2   5  10          1.74          4.47         3.06 o
   3   5  10          0.11         -0.20         2.45 o
   4   5  10          7.73          4.21         2.97 o
   5   5  10          5.03          5.48         2.61 o
   6   5  10         47.60         38.61         8.25 o
   7   5  10          0.31         -5.21         5.21 o
   8   5  10         18.73         23.86         5.48 o
  -7   6  10          1.15         -0.45         2.31 o
  -6   6  10         50.55         54.65         9.73 o
  -5   6  10          0.09          3.32         4.55 o
  -4   6  10         26.97         24.86         3.04 o
  -3   6  10          0.01          0.61         1.35 o
  -2   6  10        685.63        660.43        11.26 o
  -1   6  10        343.07        320.58         9.36 o
   0   6  10        174.29        170.80        24.68 o
   1   6  10         37.38         33.40         4.44 o
   2   6  10          7.13          7.01         3.10 o
   3   6  10          0.33          0.65         2.94 o
   4   6  10          3.16          4.10         4.01 o
   5   6  10          1.34          6.13         4.48 o
   6   6  10        193.63        185.44        18.90 o
   7   6  10         47.79         55.09        11.13 o
   8   6  10          4.51         13.76         5.07 o
  -7   7  10          0.68          4.78         3.86 o
  -6   7  10          4.51          4.15         4.95 o
  -5   7  10         58.90         58.86         6.89 o
  -4   7  10          8.93          6.98         2.69 o
  -3   7  10          1.92          4.17         1.59 o
  -2   7  10         43.15         49.42         3.45 o
  -1   7  10         26.82         45.00         6.91 o
   0   7  10          0.00          4.46         3.85 o
   1   7  10         35.46         30.64         4.55 o
   2   7  10         28.58         36.56         5.21 o
   3   7  10         24.27         27.17         6.58 o
   4   7  10         14.79         17.55         5.53 o
   5   7  10        112.85        112.29        15.11 o
   6   7  10          3.16         10.02         5.44 o
   7   7  10         31.87         40.07         9.86 o
  -6   8  10          7.75          9.16         5.30 o
  -5   8  10          2.02          3.13         4.85 o
  -4   8  10          9.13          3.72         2.01 o
  -3   8  10         37.71         37.20         4.12 o
  -2   8  10        127.83        145.47         8.02 o
  -1   8  10          0.16          0.78         1.21 o
   0   8  10          9.32          4.51         8.52 o
   1   8  10         10.62          8.58         5.28 o
   2   8  10          0.64          7.66         4.20 o
   3   8  10         11.34          5.06         3.42 o
   4   8  10         83.15         83.34        12.83 o
   5   8  10        145.78        148.83        17.22 o
   6   8  10          0.05          6.29         5.05 o
  -5   9  10         58.38         57.63         7.44 o
  -4   9  10          0.19          1.30         2.19 o
  -3   9  10         53.85         53.22         6.90 o
  -2   9  10         42.90         52.39         5.31 o
  -1   9  10          1.51         11.02         3.69 o
   0   9  10          1.70          4.90         2.54 o
   1   9  10          0.99          2.68         1.98 o
   2   9  10          1.83          0.04         3.36 o
   3   9  10        131.80        132.60        16.11 o
   4   9  10          0.81          2.32         4.16 o
   5   9  10         20.21         12.00         6.24 o
  -4  10  10         27.45         25.42         5.23 o
  -3  10  10          3.55          3.25         2.22 o
  -2  10  10         25.20         20.02         4.61 o
  -1  10  10          3.48          9.29         4.82 o
   0  10  10         54.93         52.53         6.68 o
   1  10  10          8.18          8.27         3.44 o
   2  10  10         80.65         58.57        10.79 o
   3  10  10          3.34         -0.69         3.14 o
   4  10  10         43.02         33.66         8.88 o
  -2  11  10          0.73          1.68         2.30 o
  -1  11  10          5.98          0.18         2.02 o
   0  11  10          1.25          2.49         2.83 o
   1  11  10         19.83         27.00         8.01 o
   2  11  10         23.83         20.64         7.12 o
   3  11  10          1.16          0.50         3.14 o
   0  12  10         48.49         32.51         8.88 o
   2  12  10         29.84         20.17         7.33 o
  -3 -10  11         43.17         46.02        10.19 o
  -2 -10  11          5.84          6.66         5.35 o
  -1 -10  11         14.64          9.44         4.92 o
   0 -10  11         11.18         12.60         6.23 o
   1 -10  11         10.98          7.14         5.48 o
   2 -10  11         28.56         25.29         5.28 o
   3 -10  11         11.36         16.41         6.64 o
  -4  -9  11          2.24          0.84         2.04 o
  -3  -9  11         60.26         54.39        10.92 o
  -2  -9  11          6.67         10.34         3.72 o
  -1  -9  11         13.78         13.05         3.61 o
   0  -9  11          7.46          4.60         4.49 o
   1  -9  11         82.05         74.46        11.71 o
   2  -9  11          9.89         10.24         3.56 o
   3  -9  11         24.16         31.28         5.64 o
   4  -9  11          0.01          1.88         3.13 o
  -6  -8  11        106.07        101.82        14.82 o
  -5  -8  11          0.45         -1.63         2.60 o
  -4  -8  11          2.72         10.54         5.65 o
  -3  -8  11          5.26          4.53         2.63 o
  -2  -8  11          0.42         -1.50         1.84 o
  -1  -8  11         20.80         25.25         4.58 o
   0  -8  11          0.09          1.55         1.88 o
   1  -8  11          9.71         10.89         3.02 o
   2  -8  11          0.36          3.13         2.14 o
   3  -8  11          1.02         -0.91         2.33 o
   4  -8  11          2.41          2.17         2.72 o
   5  -8  11          0.22          0.95         3.15 o
  -7  -7  11          5.19          7.75         5.22 o
  -6  -7  11         60.34         59.88         8.29 o
  -5  -7  11         14.70         12.73         4.00 o
  -4  -7  11          0.23         -1.45         2.33 o
  -3  -7  11         22.71         17.28         3.74 o
  -2  -7  11          6.29          4.21         1.84 o
  -1  -7  11          0.19          2.05         5.71 o
   0  -7  11         14.57         19.44         3.56 o
   1  -7  11        378.60        348.17        14.30 o
   2  -7  11         10.66         12.90         3.09 o
   3  -7  11         12.29          5.47         2.39 o
   4  -7  11         21.33         22.22         5.81 o
   5  -7  11          1.31          8.78         3.45 o
  -7  -6  11          0.05          1.18         3.00 o
  -6  -6  11          9.85         16.99         5.42 o
  -5  -6  11          3.94          1.11         2.25 o
  -4  -6  11         70.36         54.69         9.77 o
  -3  -6  11         42.92         37.68         5.26 o
  -2  -6  11          1.23          0.36         3.47 o
  -1  -6  11        241.25        224.27        11.48 o
   0  -6  11          5.61         11.60         3.50 o
   1  -6  11        178.96        174.46         9.49 o
   2  -6  11          0.48          4.69         2.21 o
   3  -6  11          3.89          0.05         2.15 o
   4  -6  11        212.28        185.42        15.64 o
   5  -6  11          4.60          5.84         2.71 o
   6  -6  11        107.84        132.14        16.58 o
  -7  -5  11         11.95          9.28         3.60 o
  -6  -5  11          2.25          3.55         3.20 o
  -5  -5  11         37.87         35.86         7.24 o
  -4  -5  11         64.94         60.54         9.48 o
  -3  -5  11          2.56          3.98         2.32 o
  -2  -5  11          9.04          9.59         2.56 o
  -1  -5  11        997.71        941.42        21.38 o
   0  -5  11         87.88         75.91         5.95 o
   1  -5  11        243.23        241.18        13.70 o
   2  -5  11          4.80          7.38         1.73 o
   3  -5  11          0.16          1.84         1.30 o
   4  -5  11          1.46          1.09         1.84 o
   5  -5  11        159.50        161.81        11.26 o
   6  -5  11         31.09         31.53         7.98 o
   7  -5  11          0.04          2.70         4.16 o
  -8  -4  11          3.46          4.98         2.62 o
  -7  -4  11        121.84        135.25         8.84 o
  -6  -4  11         15.18         15.91         4.29 o
  -5  -4  11          7.48         11.28         5.08 o
  -4  -4  11        157.30        146.91        13.93 o
  -3  -4  11         38.42         26.25         5.67 o
  -2  -4  11          1.70          8.82         2.30 o
  -1  -4  11         49.38         43.04         4.33 o
   0  -4  11       1269.38       1121.56        37.00 o
   1  -4  11         23.01         23.20         4.36 o
   2  -4  11          1.89          0.67         1.20 o
   3  -4  11          6.00          3.96         1.30 o
   4  -4  11          8.24         14.04         3.28 o
   5  -4  11          5.64          5.69         3.27 o
   6  -4  11          1.37         24.28         7.47 o
   7  -4  11          7.92         14.13         6.12 o
  -8  -3  11          0.58          2.15         2.31 o
  -7  -3  11          7.89          4.41         2.00 o
  -6  -3  11          0.00         -0.55         1.64 o
  -5  -3  11         12.69         14.70         4.63 o
  -4  -3  11        313.67        302.17        18.74 o
  -3  -3  11          3.14          2.84         1.91 o
  -2  -3  11          0.63          1.18         1.21 o
  -1  -3  11        857.78        796.71        16.89 o
   0  -3  11          0.91          1.11         0.50 o
   1  -3  11        109.64        103.41         5.34 o
   2  -3  11          1.76          1.08         0.71 o
   3  -3  11          7.55          8.08         1.80 o
   4  -3  11         15.54         15.44         2.31 o
   5  -3  11          9.07         14.94         5.06 o
   6  -3  11          6.13          8.68         4.23 o
   7  -3  11          0.10          9.26         4.88 o
   8  -3  11          6.24          0.63         2.85 o
  -8  -2  11          7.98          5.40         3.34 o
  -7  -2  11         16.90         16.03         3.72 o
  -6  -2  11          1.85          2.48         1.49 o
  -5  -2  11         76.33         70.34         6.44 o
  -4  -2  11        682.36        638.34        25.93 o
  -3  -2  11          4.16          2.21         1.92 o
  -2  -2  11          4.20          6.21         0.85 o
  -1  -2  11         67.00         69.12         2.80 o
   0  -2  11         98.13         88.97         3.53 o
   1  -2  11         87.84         74.36         2.79 o
   2  -2  11        307.86        273.99         6.48 o
   3  -2  11         17.49         14.85         2.05 o
   4  -2  11         21.66         23.52         2.85 o
   5  -2  11         34.53         30.84         6.78 o
   6  -2  11         76.59         71.08        10.61 o
   7  -2  11         12.44         10.60         3.83 o
   8  -2  11          0.61          4.16         4.98 o
  -8  -1  11          7.88          2.34         2.36 o
  -7  -1  11         11.45          9.46         2.71 o
  -6  -1  11          6.40          7.08         1.72 o
  -5  -1  11        365.41        347.39        13.72 o
  -4  -1  11        425.23        391.85        18.52 o
  -3  -1  11          9.31          9.15         1.88 o
  -2  -1  11         43.04         49.08         6.20 o
  -1  -1  11        704.79        811.69        11.75 o
   0  -1  11         73.98         75.49         3.28 o
   1  -1  11       1634.59       1460.79        32.83 o
   2  -1  11          0.01         -0.10         0.57 o
   3  -1  11        110.59        113.11         5.22 o
   4  -1  11         25.70         24.19         2.79 o
   5  -1  11         10.15          8.84         1.97 o
   6  -1  11          9.10          6.44         2.02 o
   7  -1  11         86.39         85.90         8.13 o
   8  -1  11          2.71          5.67         9.81 o
  -8   0  11          7.85          3.73         2.66 o
  -7   0  11          2.19          4.83         2.55 o
  -6   0  11        185.10        193.28        12.24 o
  -5   0  11        119.80        121.88         7.94 o
  -4   0  11        167.83        156.27         8.92 o
  -3   0  11        176.74        146.34         4.79 o
  -2   0  11        641.90        597.14        10.42 o
  -1   0  11         36.39         28.21         1.14 o
   0   0  11        530.45        500.99         8.91 o
   1   0  11         65.03         68.83         3.64 o
   2   0  11        376.70        471.28         9.45 o
   3   0  11        506.92        482.80        14.20 o
   4   0  11          3.19          5.69         1.75 o
   5   0  11        234.12        228.98         9.01 o
   6   0  11          0.61          1.16         1.59 o
   7   0  11         14.58         10.76         2.54 o
   8   0  11          1.47          2.48         3.89 o
  -8   1  11         27.71         30.92         8.04 o
  -7   1  11          8.15         11.84         4.59 o
  -6   1  11         25.57         27.56         4.22 o
  -5   1  11          1.22          4.89         2.31 o
  -4   1  11        169.19        157.30         7.96 o
  -3   1  11         25.31         10.46         3.12 o
  -2   1  11         69.75         69.07         4.07 o
  -1   1  11        388.53        418.68         8.16 o
   0   1  11        143.93        121.34         5.98 o
   1   1  11        111.92         81.56         5.42 o
   2   1  11        137.68        143.08         5.03 o
   3   1  11        197.38        193.69         6.89 o
   4   1  11        141.11        155.54         6.93 o
   5   1  11        220.63        224.58        12.63 o
   6   1  11         10.36         11.02         2.25 o
   7   1  11          0.77          0.96         1.40 o
   8   1  11         15.88         14.84         5.04 o
  -8   2  11          0.28          1.48         2.17 o
  -7   2  11          6.46          6.36         2.23 o
  -6   2  11        242.82        231.42         9.56 o
  -5   2  11        206.19        188.62         7.93 o
  -4   2  11          0.66          1.70         0.94 o
  -3   2  11         43.53         40.22         3.08 o
  -2   2  11        588.23        602.02        20.29 o
  -1   2  11        251.88        217.96         5.20 o
   0   2  11        176.28        212.55        11.38 o
   1   2  11         33.69         36.94         3.61 o
   2   2  11        869.48        918.98        39.64 o
   3   2  11         12.20          8.72         3.16 o
   4   2  11       2572.31       2300.94        52.75 o
   5   2  11        123.60        126.02         8.22 o
   6   2  11          7.85          7.08         2.43 o
   7   2  11         26.25         22.35         4.20 o
   8   2  11          7.09          3.56         1.94 o
  -8   3  11         10.03         14.51         5.57 o
  -7   3  11          6.61          6.55         3.65 o
  -6   3  11         71.17         68.65         7.04 o
  -5   3  11         12.36          8.82         1.64 o
  -4   3  11          1.01          1.99         1.83 o
  -3   3  11         61.71         52.01         2.79 o
  -2   3  11         47.15         42.19         3.55 o
  -1   3  11          2.54          1.09         0.86 o
   0   3  11         79.55         76.03         4.35 o
   1   3  11          0.74          8.10         2.62 o
   2   3  11         46.49         45.36         4.68 o
   3   3  11        236.04        239.39        16.37 o
   4   3  11          4.28          4.05         2.84 o
   5   3  11         49.27         44.40         7.91 o
   6   3  11          9.62          8.46         4.25 o
   7   3  11          2.56          4.48         2.63 o
   8   3  11          2.12          3.11         2.20 o
  -7   4  11          0.19          3.60         4.49 o
  -6   4  11          1.36          3.88         3.72 o
  -5   4  11         16.82         11.93         4.53 o
  -4   4  11         11.00         16.52         3.17 o
  -3   4  11          1.45          1.48         0.77 o
  -2   4  11        419.67        432.31         9.71 o
  -1   4  11         57.64         46.83         3.31 o
   0   4  11          0.39          0.19         1.65 o
   1   4  11        160.39        160.90        11.35 o
   2   4  11       1169.14       1273.06        49.15 o
   3   4  11         90.52         85.85        10.49 o
   4   4  11          4.47          5.69         3.43 o
   5   4  11         60.19         64.86        10.01 o
   6   4  11         16.63         15.77         5.06 o
   7   4  11         11.23         11.78         3.53 o
   8   4  11          2.48          4.39         4.50 o
  -7   5  11          0.64          8.10         5.17 o
  -6   5  11         30.07         29.65         7.44 o
  -5   5  11          1.40          9.64         3.50 o
  -4   5  11          9.30         10.17         1.97 o
  -3   5  11         35.34         37.00         2.65 o
  -2   5  11         25.76         32.99         2.38 o
  -1   5  11        685.35        660.09        15.81 o
   0   5  11         54.41         55.55         4.97 o
   1   5  11        557.67        530.35        15.93 o
   2   5  11        518.45        574.10        17.93 o
   3   5  11          2.48         -2.57         3.43 o
   4   5  11          8.52          5.77         3.73 o
   5   5  11          0.02          0.74         2.49 o
   6   5  11         11.69          9.78         3.16 o
   7   5  11          1.76          2.05         4.10 o
   8   5  11          2.41          6.95         3.64 o
  -7   6  11         12.95         15.51         6.19 o
  -6   6  11         68.73         53.38        10.18 o
  -5   6  11         74.08         65.50         7.27 o
  -4   6  11          2.63         16.13         5.58 o
  -3   6  11          0.11         -0.06         1.62 o
  -2   6  11          7.89         25.49         2.98 o
  -1   6  11          9.21         11.74         2.72 o
   0   6  11       1141.69       1091.53        80.94 o
   1   6  11         30.88         26.44         4.02 o
   2   6  11          4.90          5.56         2.64 o
   3   6  11          4.66          3.65         3.56 o
   4   6  11          0.93         -5.51         5.51 o
   5   6  11          0.59         -3.16         4.28 o
   6   6  11        241.86        245.11        22.18 o
   7   6  11          0.16          1.53         4.47 o
   8   6  11         19.62         23.32         7.28 o
  -6   7  11          6.60         13.57         5.27 o
  -5   7  11          4.41          9.09         3.33 o
  -4   7  11          0.41         -1.18         2.03 o
  -3   7  11          0.42          0.13         1.29 o
  -2   7  11         24.87         21.49         3.01 o
  -1   7  11        818.86        804.70        20.21 o
   0   7  11         50.55         57.10         5.71 o
   1   7  11          0.20         -0.14         2.24 o
   2   7  11          2.12          0.80         2.94 o
   3   7  11          0.09         -3.33         3.33 o
   4   7  11          0.21         -1.81         3.21 o
   5   7  11         95.31         96.76        14.09 o
   6   7  11         44.60         41.78         9.41 o
   7   7  11          5.72          1.79         5.95 o
  -6   8  11          1.58          2.77         2.96 o
  -5   8  11          0.08          1.36         4.38 o
  -4   8  11         18.01         16.75         3.72 o
  -3   8  11         29.65         19.71         4.06 o
  -2   8  11        120.20        115.74         7.23 o
  -1   8  11          0.18          2.01         1.60 o
   0   8  11        180.96        167.14        10.23 o
   1   8  11          0.99          1.19         1.95 o
   2   8  11          2.80         12.71         3.31 o
   3   8  11          1.03          0.74         2.63 o
   4   8  11          0.55         -3.53         3.53 o
   5   8  11          2.21         10.12         7.02 o
   6   8  11         10.39         21.85         7.73 o
  -5   9  11         23.49         36.29         8.76 o
  -4   9  11          0.58          0.62         2.30 o
  -3   9  11        106.13         98.24         9.11 o
  -2   9  11         40.12         43.84         4.90 o
  -1   9  11        161.90        149.40        16.21 o
   0   9  11          2.65          0.90         3.56 o
   1   9  11         19.03         19.78         4.33 o
   2   9  11         10.07          8.34         3.59 o
   3   9  11        156.43        147.47        16.76 o
   4   9  11         33.33         29.54         8.28 o
   5   9  11         96.01         90.42        14.04 o
  -4  10  11         22.41         33.24         9.10 o
  -3  10  11          6.37          5.32         2.85 o
  -2  10  11         66.66         62.77         7.67 o
  -1  10  11         77.70         75.29        11.86 o
   0  10  11         74.97         62.17         7.21 o
   1  10  11          4.39          4.99         2.55 o
   2  10  11          1.65          9.10         6.30 o
   3  10  11         11.06          7.22         4.86 o
   4  10  11          5.92          2.33         4.55 o
  -3  11  11          0.43          4.16         4.34 o
  -2  11  11         31.66         22.58         4.77 o
  -1  11  11          1.14          2.55         2.32 o
   0  11  11          3.11         -5.16         5.16 o
   1  11  11        119.93        113.09        10.72 o
   2  11  11          8.97          7.36         4.78 o
   3  11  11          0.02         -3.98         3.98 o
  -1  12  11          0.05          0.31         2.50 o
   0  12  11         18.94         15.71         6.74 o
   2  12  11          2.12          9.75         4.80 o
  -3 -10  12          6.78          4.46         4.80 o
  -2 -10  12          8.56          5.82         2.71 o
  -1 -10  12          0.00         -0.13         3.59 o
   0 -10  12         16.36         16.86         6.16 o
   1 -10  12          2.13         -0.73         4.29 o
   2 -10  12          8.18          4.53         3.16 o
   3 -10  12         24.90         26.20         8.17 o
  -4  -9  12          1.10          4.68         4.04 o
  -3  -9  12          2.82          6.97         4.34 o
  -2  -9  12         33.35         34.04         5.98 o
  -1  -9  12          0.17          0.08         5.75 o
   0  -9  12          0.02         -0.41         2.07 o
   1  -9  12         34.62         29.03         7.47 o
   2  -9  12          1.56          5.08         2.59 o
   3  -9  12         33.56         43.77         6.64 o
   4  -9  12         14.34         21.61         7.34 o
  -5  -8  12         32.97         31.41         6.01 o
  -4  -8  12         25.53         26.82         7.95 o
  -3  -8  12         39.60         44.18         6.33 o
  -2  -8  12         26.61         25.81         5.13 o
  -1  -8  12         17.08         18.52         4.03 o
   0  -8  12         60.80         56.52         6.81 o
   1  -8  12          1.89          2.62         1.96 o
   2  -8  12          3.79          5.67         2.37 o
   3  -8  12          2.86          5.63         2.80 o
   4  -8  12          5.14         -2.56         2.56 o
   5  -8  12          0.19          2.62         2.59 o
  -6  -7  12         16.67         14.90         7.10 o
  -5  -7  12          6.03          8.85         4.71 o
  -4  -7  12          0.00         -2.23         2.73 o
  -3  -7  12         16.88         13.37         3.70 o
  -2  -7  12          8.34          6.77         2.51 o
  -1  -7  12          3.07          1.59         1.59 o
   0  -7  12          6.38          8.28         2.59 o
   1  -7  12          0.13          3.51         2.62 o
   2  -7  12          1.00          1.71         1.97 o
   3  -7  12          3.61         -3.91         4.12 o
   4  -7  12          6.22          6.62         3.70 o
   5  -7  12         40.62         30.85         5.87 o
  -7  -6  12          7.91         10.30         3.90 o
  -6  -6  12         99.67        110.23        10.40 o
  -5  -6  12          8.43          3.49         3.44 o
  -4  -6  12         21.45         22.20         7.01 o
  -3  -6  12          0.15          0.58         1.75 o
  -2  -6  12         37.33         26.28         4.18 o
  -1  -6  12         22.32         21.62         3.87 o
   0  -6  12        245.45        209.98        10.86 o
   1  -6  12        161.90        159.32         9.15 o
   2  -6  12        255.28        234.69        10.43 o
   3  -6  12         13.36          7.52         3.24 o
   4  -6  12         33.36         35.95         5.32 o
   5  -6  12          7.95          6.43         6.96 o
   6  -6  12         28.12         33.98         9.15 o
  -7  -5  12          0.31          0.68         2.24 o
  -6  -5  12        130.10        133.91        10.77 o
  -5  -5  12         26.43         24.20         6.52 o
  -4  -5  12          0.96          2.43         2.97 o
  -3  -5  12        138.47         96.26         7.65 o
  -2  -5  12        332.55        297.11        12.96 o
  -1  -5  12         71.68         69.67         6.24 o
   0  -5  12         56.30         49.38         4.81 o
   1  -5  12       2167.91       1902.54        39.19 o
   2  -5  12         42.04         32.00         3.60 o
   3  -5  12         17.18         18.10         4.20 o
   4  -5  12         28.20         29.27         4.44 o
   5  -5  12          7.53         12.10         5.42 o
   6  -5  12          6.38          6.96         4.50 o
  -8  -4  12          6.16          8.76         3.14 o
  -7  -4  12         48.32         54.47         5.96 o
  -6  -4  12          2.95          5.05         2.73 o
  -5  -4  12          5.17          3.77         2.66 o
  -4  -4  12          5.00          5.80         3.48 o
  -3  -4  12          6.68          8.15         3.57 o
  -2  -4  12          7.39          8.29         2.82 o
  -1  -4  12         14.14         13.68         2.70 o
   0  -4  12        349.60        302.38        11.21 o
   1  -4  12        117.88        119.12         9.61 o
   2  -4  12         25.52         23.27         3.92 o
   3  -4  12         26.40         20.53         2.65 o
   4  -4  12        200.27        197.69        12.89 o
   5  -4  12          6.12          5.94         3.63 o
   6  -4  12        170.19        180.41        18.32 o
   7  -4  12         19.03         25.93         7.76 o
  -8  -3  12          0.00         -1.10         2.05 o
  -7  -3  12         11.30         12.93         4.53 o
  -6  -3  12          0.89          1.77         1.53 o
  -5  -3  12          3.24          2.90         2.64 o
  -4  -3  12          0.07         -0.80         2.67 o
  -3  -3  12         89.63         79.55         9.14 o
  -2  -3  12          0.68          1.31         1.15 o
  -1  -3  12        137.54        154.82         7.69 o
   0  -3  12          0.73          0.19         0.45 o
   1  -3  12        109.63        101.47         4.57 o
   2  -3  12          1.82          1.74         0.75 o
   3  -3  12        244.73        239.15         7.60 o
   4  -3  12          8.74          7.62         1.77 o
   5  -3  12         40.90         47.07         8.83 o
   6  -3  12         14.42         14.60         5.93 o
   7  -3  12         35.71         33.84         8.09 o
  -8  -2  12          9.28         13.61         3.78 o
  -7  -2  12          1.78         -0.01         2.35 o
  -6  -2  12          6.72          7.88         2.46 o
  -5  -2  12          3.44          4.14         1.79 o
  -4  -2  12        555.20        502.60        23.05 o
  -3  -2  12         22.28         21.64         4.62 o
  -2  -2  12          5.98          4.58         1.16 o
  -1  -2  12         14.99         13.27         1.35 o
   0  -2  12        811.10        784.54        10.69 o
   1  -2  12         44.11         34.92         1.59 o
   2  -2  12          5.45          3.78         0.64 o
   3  -2  12         34.10         34.57         2.50 o
   4  -2  12         13.86         14.66         2.58 o
   5  -2  12          0.08          4.60         4.09 o
   6  -2  12         16.29         12.23         5.08 o
   7  -2  12          0.77          0.63         3.14 o
   8  -2  12          5.31          1.18         4.41 o
  -8  -1  12          0.25         -3.42         3.42 o
  -7  -1  12          6.61          8.25         4.16 o
  -6  -1  12         10.20          9.58         2.16 o
  -5  -1  12        531.37        516.71        16.92 o
  -4  -1  12        165.35        170.62         8.89 o
  -3  -1  12        309.64        325.61        11.01 o
  -2  -1  12         51.27         45.42         4.02 o
  -1  -1  12        591.57        523.73        10.53 o
   0  -1  12         13.70         11.37         1.54 o
   1  -1  12       1706.97       1661.24        17.64 o
   2  -1  12         36.41         38.57         2.43 o
   3  -1  12         58.06         50.12         4.82 o
   4  -1  12          0.01         -2.18         2.18 o
   5  -1  12        154.85        149.10         7.43 o
   6  -1  12         12.67         12.82         4.01 o
   7  -1  12         36.15         26.93         4.91 o
   8  -1  12         18.19         19.77         4.57 o
  -8   0  12          2.78          1.62         3.18 o
  -7   0  12         45.03         43.09         5.51 o
  -6   0  12        232.09        208.27        11.19 o
  -5   0  12         26.10         30.67         4.86 o
  -4   0  12        415.77        396.69        13.09 o
  -3   0  12         41.22         36.67         3.65 o
  -2   0  12        860.68        816.23        14.36 o
  -1   0  12        609.52        562.26         5.80 o
   0   0  12       1708.81       1764.81        17.53 o
   1   0  12          0.49          1.00         0.85 o
   2   0  12          0.74          7.34         0.89 o
   3   0  12         97.82         85.21         4.55 o
   4   0  12         45.86         43.46         3.79 o
   5   0  12        239.90        253.45         9.59 o
   6   0  12         70.20         70.49         5.53 o
   7   0  12          0.02          1.00         2.43 o
   8   0  12          2.56          0.66         2.78 o
  -8   1  12         24.60         31.01         7.53 o
  -7   1  12         33.65         32.86         6.91 o
  -6   1  12          0.68          1.65         1.92 o
  -5   1  12        344.64        340.96        12.91 o
  -4   1  12         79.65         64.43         4.51 o
  -3   1  12        707.78        697.50        14.02 o
  -2   1  12         44.91         51.16         2.41 o
  -1   1  12        633.69        667.94        14.38 o
   0   1  12          0.51          1.92         1.14 o
   1   1  12         22.23         28.36         3.20 o
   2   1  12        291.74        295.14         7.73 o
   3   1  12         65.32         67.32         4.18 o
   4   1  12         71.96         77.73         8.84 o
   5   1  12        340.84        303.28        15.14 o
   6   1  12         28.47         26.79         3.39 o
   7   1  12          0.73          2.55         2.18 o
   8   1  12          1.57          1.93         2.09 o
  -8   2  12          0.95         -1.56         3.64 o
  -7   2  12          2.67          2.49         1.97 o
  -6   2  12        144.73        143.61         7.73 o
  -5   2  12        118.72        134.27         6.89 o
  -4   2  12         47.54         33.10         3.17 o
  -3   2  12         10.65         13.73         2.85 o
  -2   2  12          8.78          8.07         2.77 o
  -1   2  12         52.84         41.81         2.35 o
   0   2  12        547.44        628.47         9.12 o
   1   2  12         75.51         78.52         6.30 o
   2   2  12        525.78        540.98        27.40 o
   3   2  12        470.56        448.66        21.26 o
   4   2  12       1015.76        985.64        20.97 o
   5   2  12          9.11          6.66         2.24 o
   6   2  12          2.68          4.06         2.68 o
   7   2  12         18.88         14.65         3.50 o
   8   2  12          1.59         -0.89         1.72 o
  -8   3  12          0.64         -2.85         4.03 o
  -7   3  12         11.83         11.52         5.10 o
  -6   3  12          6.34         10.31         4.90 o
  -5   3  12          1.08         -1.25         3.02 o
  -4   3  12         62.71         56.53         6.19 o
  -3   3  12        129.54        104.27         7.04 o
  -2   3  12         28.33         24.55         2.43 o
  -1   3  12          9.93         15.04         2.10 o
   0   3  12          6.44          5.04         1.37 o
   1   3  12        148.76        166.69         8.39 o
   2   3  12         15.74         18.52         2.95 o
   3   3  12        440.03        518.77        24.11 o
   4   3  12          7.64          5.17         3.39 o
   5   3  12         34.21         26.67         4.14 o
   6   3  12         23.39         25.88         4.39 o
   7   3  12          8.29          9.33         7.32 o
   8   3  12          2.82          1.79         3.69 o
  -7   4  12          1.84          1.40         3.40 o
  -6   4  12          9.05         13.45         5.58 o
  -5   4  12          2.30          4.65         3.15 o
  -4   4  12        263.12        219.69         9.86 o
  -3   4  12         55.59         53.83         2.84 o
  -2   4  12         13.53         13.12         1.96 o
  -1   4  12          4.78          3.11         1.31 o
   0   4  12         46.91         49.37         5.93 o
   1   4  12          3.96          4.53         1.63 o
   2   4  12          6.43         17.79         3.91 o
   3   4  12          1.88          7.04         4.06 o
   4   4  12        207.16        203.32        16.88 o
   5   4  12          3.04         -0.95         2.88 o
   6   4  12         35.15         28.25         7.44 o
   7   4  12          4.13          5.21         3.04 o
   8   4  12          2.70          1.23         1.87 o
  -7   5  12          0.00         -0.14         3.55 o
  -6   5  12          3.76          4.00         2.90 o
  -5   5  12          0.11          3.59         3.26 o
  -4   5  12         14.59         13.00         2.67 o
  -3   5  12         72.92         77.56         3.83 o
  -2   5  12          3.32          5.18         1.48 o
  -1   5  12         44.56         58.27         4.83 o
   0   5  12          0.15          1.19         1.32 o
   1   5  12         13.79         13.62         4.49 o
   2   5  12        276.71        280.30        12.95 o
   3   5  12        198.13        162.58        14.67 o
   4   5  12         43.53         30.46         6.23 o
   5   5  12         31.27         18.61         6.02 o
   6   5  12          2.48          0.59         3.99 o
   7   5  12         14.95         15.61         4.30 o
   8   5  12          0.03         -1.99         4.77 o
  -7   6  12          2.04          2.14         3.02 o
  -6   6  12         32.77         29.83         7.62 o
  -5   6  12          5.63         10.27         3.35 o
  -4   6  12        165.20        160.19        10.41 o
  -3   6  12          0.04         -1.03         1.12 o
  -2   6  12         76.34         84.41         4.15 o
  -1   6  12          8.69          9.42         2.51 o
   0   6  12       1086.25       1038.71        62.21 o
   1   6  12         24.35         23.29         3.85 o
   2   6  12         62.63         78.28         7.20 o
   3   6  12         63.57         50.29         8.25 o
   4   6  12          0.02         -5.01         5.23 o
   5   6  12          1.35          1.46         3.03 o
   6   6  12        115.05        117.66        15.71 o
   7   6  12         17.06         15.46         6.11 o
   8   6  12         20.32         21.36         6.69 o
  -6   7  12          2.03         -3.99         3.99 o
  -5   7  12         24.18         25.41         4.82 o
  -4   7  12          8.87          5.56         2.05 o
  -3   7  12         34.41         29.50         4.48 o
  -2   7  12        114.93        108.23         6.71 o
  -1   7  12       1105.79       1079.45        23.81 o
   0   7  12          1.69         -0.31         2.16 o
   1   7  12         12.30          7.00         2.72 o
   2   7  12         65.16         59.41         6.81 o
   3   7  12          4.44          2.78         2.61 o
   4   7  12          3.03         -1.66         4.21 o
   5   7  12        128.34        134.89        16.56 o
   6   7  12         11.34          3.08         4.18 o
   7   7  12          5.41          3.09         5.42 o
  -6   8  12         18.95         22.87         7.21 o
  -5   8  12         19.50         12.78         3.83 o
  -4   8  12          2.60          2.31         2.10 o
  -3   8  12         18.91         15.60         3.64 o
  -2   8  12         98.78         94.94         6.51 o
  -1   8  12          0.23         -1.18         1.61 o
   0   8  12         24.71         27.70         4.58 o
   1   8  12         19.67         22.32         4.37 o
   2   8  12         12.66         12.49         3.93 o
   3   8  12          5.82          6.24         4.61 o
   4   8  12          7.22         -4.54         5.11 o
   5   8  12         28.32         17.77         6.45 o
   6   8  12         22.86         32.56         9.08 o
  -5   9  12         11.60         18.41         4.69 o
  -4   9  12          1.14         -2.12         2.12 o
  -3   9  12         35.18         44.91         6.23 o
  -2   9  12         54.76         46.73         6.49 o
  -1   9  12         18.61         25.97         7.61 o
   0   9  12         61.79         54.98         6.52 o
   1   9  12         70.58         71.13         7.77 o
   2   9  12          9.33          8.74         5.20 o
   3   9  12          3.98          9.36         5.78 o
   4   9  12          0.61         -0.99         3.01 o
   5   9  12          3.89          4.59         4.45 o
  -4  10  12         56.33         41.78         9.47 o
  -3  10  12         20.11         17.56         4.57 o
  -2  10  12         20.78         19.58         4.91 o
  -1  10  12          9.48         14.00         3.78 o
   0  10  12          7.97         12.62         5.57 o
   1  10  12         24.76         26.07         5.06 o
   2  10  12        122.64        125.76        15.44 o
   3  10  12          6.36          1.29         3.97 o
   4  10  12         21.70         30.31         9.11 o
  -3  11  12          5.06         -0.19         2.75 o
  -2  11  12          4.81          4.51         3.72 o
  -1  11  12         21.18         12.39         3.65 o
   0  11  12          0.15         -3.75         3.94 o
   1  11  12         79.00         77.60         9.92 o
   2  11  12          3.26         -1.49         3.14 o
   3  11  12          0.00          1.02         3.07 o
  -3 -10  13         13.80         15.76         6.37 o
  -2 -10  13          1.93         -1.31         2.42 o
  -1 -10  13          7.34          1.27         1.90 o
   0 -10  13         20.20         22.74         7.27 o
   1 -10  13          0.16         -3.46         3.84 o
   2 -10  13         14.53         24.84         7.62 o
  -4  -9  13          1.64          2.24         2.84 o
  -3  -9  13         19.97         26.84         8.47 o
  -2  -9  13         19.84         16.46         6.78 o
  -1  -9  13         23.97         20.58         4.67 o
   0  -9  13         10.95          6.81         3.06 o
   1  -9  13          0.51          1.06         2.22 o
   2  -9  13          2.16          8.04         3.32 o
   3  -9  13          0.00          5.92         3.66 o
   4  -9  13         13.68          9.29         4.72 o
  -5  -8  13         35.41         28.21         5.76 o
  -4  -8  13          2.12          0.71         2.53 o
  -3  -8  13          0.16          3.35         2.74 o
  -2  -8  13        221.48        213.41        13.47 o
  -1  -8  13         12.83          9.06         3.34 o
   0  -8  13         68.53         72.33         7.54 o
   1  -8  13         13.49         14.45         5.62 o
   2  -8  13          4.98          5.39         2.79 o
   3  -8  13          5.31          4.51         2.13 o
   4  -8  13         23.70         12.65         4.19 o
   5  -8  13          0.96          2.02         4.40 o
  -6  -7  13         15.81         28.08         5.98 o
  -5  -7  13          8.35          4.60         3.70 o
  -4  -7  13         11.44          7.29         5.34 o
  -3  -7  13        118.28         99.21         9.05 o
  -2  -7  13         30.71         26.97         4.51 o
  -1  -7  13          3.89          8.89         3.04 o
   0  -7  13          1.01          4.58         2.43 o
   1  -7  13          0.84          0.48         1.54 o
   2  -7  13          2.16          2.02         1.45 o
   3  -7  13          0.73         -1.60         2.51 o
   4  -7  13          0.01         -0.10         3.73 o
   5  -7  13         17.23         26.20         5.41 o
  -7  -6  13          6.00         -1.90         3.62 o
  -6  -6  13          8.41          8.69         3.66 o
  -5  -6  13         41.74         44.01         9.07 o
  -4  -6  13          6.92          6.15         3.89 o
  -3  -6  13          3.27          3.52         2.07 o
  -2  -6  13          4.22          5.57         2.41 o
  -1  -6  13          2.75          2.86         1.90 o
   0  -6  13        153.08        131.06         8.84 o
   1  -6  13         24.61         19.98         3.55 o
   2  -6  13        106.25         92.43         7.63 o
   3  -6  13          3.31          5.97         3.45 o
   4  -6  13          5.60          3.98         2.08 o
   5  -6  13          9.61         12.69         3.44 o
   6  -6  13          6.58          6.11         4.70 o
  -7  -5  13          0.42          2.34         2.24 o
  -6  -5  13         31.37         35.44         8.69 o
  -5  -5  13          5.34          2.37         2.76 o
  -4  -5  13         18.44         17.82         5.48 o
  -3  -5  13         16.65         19.67         3.86 o
  -2  -5  13        101.71         73.31         6.59 o
  -1  -5  13          5.51          4.54         2.14 o
   0  -5  13         18.57         13.98         2.87 o
   1  -5  13         77.29         69.57         8.28 o
   2  -5  13        123.04        105.93         6.63 o
   3  -5  13          4.91         10.06         3.67 o
   4  -5  13         15.25         12.55         3.44 o
   5  -5  13          8.94          2.11         3.37 o
   6  -5  13          0.59          2.60         3.00 o
  -8  -4  13         21.98         25.11         5.42 o
  -7  -4  13         49.44         57.08         5.87 o
  -6  -4  13          0.05         -2.25         3.62 o
  -5  -4  13         22.27         17.19         5.02 o
  -4  -4  13         55.90         55.71         8.72 o
  -3  -4  13        127.43        105.06        11.23 o
  -2  -4  13        350.80        328.98        12.76 o
  -1  -4  13         74.34         66.20         5.47 o
   0  -4  13         14.49         25.67         3.99 o
   1  -4  13         31.93         32.65         3.73 o
   2  -4  13        529.47        479.54        11.29 o
   3  -4  13         17.98         15.38         2.09 o
   4  -4  13         20.31         21.54         3.67 o
   5  -4  13          1.23          3.31         2.78 o
   6  -4  13        131.21        137.53        15.93 o
   7  -4  13          4.57         12.63         6.67 o
  -8  -3  13          4.88          7.26         2.75 o
  -7  -3  13         26.83         28.08         5.30 o
  -6  -3  13         18.38         18.39         4.02 o
  -5  -3  13          5.82          2.45         2.64 o
  -4  -3  13          0.06         -2.15         2.77 o
  -3  -3  13         22.95         10.41         3.82 o
  -2  -3  13          6.08          5.47         1.08 o
  -1  -3  13        233.48        227.74         5.76 o
   0  -3  13          0.65          0.46         0.61 o
   1  -3  13        175.09        160.36         5.81 o
   2  -3  13          4.87          4.87         1.19 o
   3  -3  13         62.87         67.80         4.24 o
   4  -3  13         18.48         15.33         2.50 o
   5  -3  13        142.74        141.39        14.71 o
   6  -3  13          5.02          4.25         3.85 o
   7  -3  13         10.28         13.07         5.68 o
  -8  -2  13          1.31          2.23         2.17 o
  -7  -2  13          3.49         -1.39         1.92 o
  -6  -2  13          0.16         -1.85         1.85 o
  -5  -2  13         13.57         15.05         3.22 o
  -4  -2  13         45.55         35.80         6.92 o
  -3  -2  13         18.72         20.23         4.71 o
  -2  -2  13        376.17        386.48        11.85 o
  -1  -2  13         62.41         59.32         2.78 o
   0  -2  13        301.07        296.82         6.96 o
   1  -2  13         54.31         50.48         1.95 o
   2  -2  13         15.95         18.54         1.42 o
   3  -2  13         47.15         49.80         4.42 o
   4  -2  13         57.63         56.29         6.04 o
   5  -2  13          0.01          4.32         3.31 o
   6  -2  13          2.14         -3.06         3.31 o
   7  -2  13          7.78          5.96         3.87 o
  -8  -1  13          1.33         -2.82         3.50 o
  -7  -1  13          0.00         -0.01         4.02 o
  -6  -1  13         12.03         10.71         2.75 o
  -5  -1  13         85.36         87.46         7.14 o
  -4  -1  13          4.31          5.90         4.10 o
  -3  -1  13       1097.16       1051.95        19.99 o
  -2  -1  13          4.05          3.97         0.91 o
  -1  -1  13          6.35          6.94         1.13 o
   0  -1  13         35.61         30.04         2.99 o
   1  -1  13       1421.74       1374.11        22.40 o
   2  -1  13         94.75         95.73         5.92 o
   3  -1  13         15.55         12.91         2.55 o
   4  -1  13          0.00         -2.53         2.53 o
   5  -1  13         39.66         47.74         4.93 o
   6  -1  13          9.29          0.59         1.70 o
   7  -1  13          3.58          3.97         4.31 o
   8  -1  13          0.00         -1.24         3.41 o
  -8   0  13          1.51          1.41         2.54 o
  -7   0  13          0.02          2.53         1.88 o
  -6   0  13          4.81          2.15         1.60 o
  -5   0  13         80.64         79.02         6.44 o
  -4   0  13         14.88         12.30         2.30 o
  -3   0  13         27.46         24.23         2.47 o
  -2   0  13          0.60          2.26         1.02 o
  -1   0  13        245.47        238.23         5.84 o
   0   0  13          7.84         13.64         1.97 o
   1   0  13         82.22         90.92         4.52 o
   2   0  13        317.48        305.27        12.22 o
   3   0  13          3.71          4.26         1.27 o
   4   0  13        213.69        210.61         8.10 o
   5   0  13          0.18          0.14         1.45 o
   6   0  13         78.53         73.67         5.68 o
   7   0  13          2.84          3.54         1.79 o
   8   0  13          8.53          4.41         4.92 o
  -8   1  13          5.85          4.71         2.57 o
  -7   1  13          0.31          0.58         2.46 o
  -6   1  13          0.01         -0.73         1.86 o
  -5   1  13          2.01          1.40         1.56 o
  -4   1  13        233.84        223.15         8.48 o
  -3   1  13         31.28         23.91         3.19 o
  -2   1  13         27.43         26.22         1.79 o
  -1   1  13          0.15          4.20         1.83 o
   0   1  13        151.79        136.23         6.86 o
   1   1  13        200.93        197.89        16.13 o
   2   1  13         57.18         61.44         2.40 o
   3   1  13         51.92         62.44         4.02 o
   4   1  13        269.15        257.37        13.86 o
   5   1  13        137.91        129.77        10.43 o
   6   1  13         25.00         23.15         3.22 o
   7   1  13         29.15         19.93         3.15 o
   8   1  13         10.08         10.49         4.19 o
  -8   2  13          6.09          9.37         3.18 o
  -7   2  13          0.60         -0.29         3.61 o
  -6   2  13        311.05        317.82        14.05 o
  -5   2  13         15.81         13.37         2.43 o
  -4   2  13         11.79          9.96         2.25 o
  -3   2  13        367.22        335.64         9.19 o
  -2   2  13        110.14        127.59         8.23 o
  -1   2  13         43.61         37.36         2.09 o
   0   2  13        595.24        614.68         8.94 o
   1   2  13        167.27        184.02         8.69 o
   2   2  13        337.80        386.19        21.41 o
   3   2  13          0.47         -2.15         2.15 o
   4   2  13        203.69        230.10        10.31 o
   5   2  13         17.47         18.62         6.39 o
   6   2  13         88.73         70.39         6.71 o
   7   2  13         26.38         23.35         4.22 o
   8   2  13          8.85          7.08         5.15 o
  -7   3  13          2.17          0.21         3.88 o
  -6   3  13         38.72         40.32         8.94 o
  -5   3  13         46.63         37.23         4.49 o
  -4   3  13          0.59          1.81         2.35 o
  -3   3  13          8.37          5.57         1.54 o
  -2   3  13          2.38          1.24         0.93 o
  -1   3  13        794.93        736.20        17.31 o
   0   3  13         66.50         54.89         3.35 o
   1   3  13          0.30          6.66         3.06 o
   2   3  13          9.76          9.29         2.19 o
   3   3  13         11.15         19.13         5.18 o
   4   3  13        140.45        166.18        14.70 o
   5   3  13         99.81         86.77         7.14 o
   6   3  13          5.08          6.09         2.08 o
   7   3  13         22.27         18.25         4.92 o
   8   3  13          0.82         -0.46         2.15 o
  -7   4  13         33.48         29.59         7.71 o
  -6   4  13         78.04         83.01        12.07 o
  -5   4  13          0.58          0.36         2.19 o
  -4   4  13        615.06        591.04        18.70 o
  -3   4  13         18.22         16.93         2.52 o
  -2   4  13         82.20         73.40         4.17 o
  -1   4  13          4.54          3.37         1.14 o
   0   4  13         35.22         38.34         4.29 o
   1   4  13        144.42        137.15         8.01 o
   2   4  13        249.39        241.79        11.54 o
   3   4  13        103.41        107.20        11.89 o
   4   4  13        260.42        244.84        18.86 o
   5   4  13         37.43         35.65         8.21 o
   6   4  13         71.61         68.82         7.09 o
   7   4  13          6.92          6.75         3.35 o
   8   4  13          4.59          2.59         2.62 o
  -7   5  13         30.40         44.01         9.76 o
  -6   5  13          3.06          2.93         4.85 o
  -5   5  13         35.51         38.24         7.89 o
  -4   5  13         20.38         21.35         2.85 o
  -3   5  13         54.79         51.33         4.07 o
  -2   5  13          0.01         -0.15         1.21 o
  -1   5  13        825.36        797.29        14.68 o
   0   5  13          2.30          0.17         1.96 o
   1   5  13          3.68          1.39         2.06 o
   2   5  13          5.17          7.01         3.11 o
   3   5  13         54.47         73.27         9.94 o
   4   5  13         12.47         17.90         5.83 o
   5   5  13        169.29        164.97        16.83 o
   6   5  13          0.26         -5.22         5.22 o
   7   5  13          0.55          5.51         3.05 o
   8   5  13          8.20          5.33         2.95 o
  -6   6  13          0.27         -2.97         2.97 o
  -5   6  13          0.93          3.26         2.36 o
  -4   6  13         26.14         36.60         9.04 o
  -3   6  13          1.07         -0.24         1.72 o
  -2   6  13         22.46         19.65         2.46 o
  -1   6  13        149.14        139.88         6.61 o
   0   6  13        250.63        264.38        25.17 o
   1   6  13          2.81          3.69         5.45 o
   2   6  13        232.33        186.34        14.08 o
   3   6  13         74.10         62.88         9.76 o
   4   6  13          4.13         -1.34         2.86 o
   5   6  13         54.93         40.10         9.00 o
   6   6  13          7.63         14.48         6.52 o
   7   6  13          9.31         13.59         5.89 o
  -6   7  13          2.81         -1.01         3.32 o
  -5   7  13          1.38          7.24         5.02 o
  -4   7  13          5.21          4.26         1.78 o
  -3   7  13          0.12          4.49         2.57 o
  -2   7  13          0.09          0.06         2.67 o
  -1   7  13         60.41         76.00         7.57 o
   0   7  13          2.99          1.02         3.19 o
   1   7  13         16.97          7.04         3.88 o
   2   7  13         19.13         16.90         4.38 o
   3   7  13         45.06         20.32         5.91 o
   4   7  13          1.78         -3.89         4.41 o
   5   7  13         11.46         25.80         8.21 o
   6   7  13          1.60         -3.86         3.86 o
  -5   8  13          4.92          7.34         5.03 o
  -4   8  13          0.33          0.99         2.90 o
  -3   8  13          1.21          0.29         2.02 o
  -2   8  13          0.39          5.38         2.87 o
  -1   8  13         30.71         25.56         3.50 o
   0   8  13         22.75         24.73         4.21 o
   1   8  13         13.84         12.77         3.57 o
   2   8  13          0.45         -1.58         2.09 o
   3   8  13          4.08         -5.52         5.52 o
   4   8  13          1.92          2.08         3.32 o
   5   8  13          4.82          6.02         4.96 o
   6   8  13          7.64          9.02         5.37 o
  -5   9  13         18.82         13.10         6.17 o
  -4   9  13          0.28         -2.32         2.32 o
  -3   9  13          5.67         12.47         3.23 o
  -2   9  13         23.75         26.13         5.02 o
  -1   9  13        107.93         90.20         8.69 o
   0   9  13          5.42          6.35         3.02 o
   1   9  13        192.61        181.40        12.31 o
   2   9  13         27.83         26.40         5.03 o
   3   9  13         36.57         23.79         6.69 o
   4   9  13          0.88          3.63         3.59 o
   5   9  13         14.99         14.20         5.71 o
  -4  10  13          2.48          3.19         3.78 o
  -3  10  13          0.09          2.89         2.08 o
  -2  10  13         11.92         17.48         5.04 o
  -1  10  13          0.66          1.38         2.81 o
   0  10  13         94.38         79.45        12.95 o
   1  10  13          2.54          4.76         9.64 o
   2  10  13         25.11         31.82         8.09 o
   3  10  13          3.63          7.67         4.23 o
   4  10  13         39.84         31.70         8.99 o
  -2  11  13          7.89          6.60         3.56 o
  -1  11  13          1.18          6.52         2.79 o
   0  11  13         16.49          8.09         4.50 o
   1  11  13         84.16         68.95         8.47 o
   2  11  13          2.70          5.17         4.14 o
   3  11  13         19.63         22.38         8.00 o
  -2 -10  14          6.50          9.00         4.14 o
  -1 -10  14          6.68          4.79         2.76 o
  -3  -9  14         24.79         25.43         8.05 o
  -2  -9  14          2.20          2.26         2.62 o
  -1  -9  14         24.23         21.47         4.68 o
   0  -9  14          6.00          9.94         3.68 o
   1  -9  14          3.93         11.89        10.07 o
   2  -9  14          1.66         -0.98         2.31 o
  -5  -8  14          3.90         15.33         7.64 o
  -4  -8  14          1.60          4.17         4.77 o
  -3  -8  14         25.16         31.68         5.47 o
  -2  -8  14          8.66         14.79         4.36 o
  -1  -8  14         33.51         33.27         5.13 o
   0  -8  14         53.88         57.49         6.93 o
   1  -8  14          9.63         11.82         3.75 o
   2  -8  14          0.33          0.18         1.87 o
   3  -8  14          0.48          3.37         1.74 o
   4  -8  14          4.52          1.23         3.16 o
  -6  -7  14         75.81         86.90        13.43 o
  -5  -7  14         36.10         33.87         8.33 o
  -4  -7  14          6.28          2.82         3.38 o
  -3  -7  14          3.15          4.00         2.57 o
  -2  -7  14          6.39          7.20         1.94 o
  -1  -7  14        121.74        107.92         8.94 o
   0  -7  14         52.17         53.56         6.18 o
   1  -7  14          1.18          1.20         1.60 o
   2  -7  14          4.85          4.25         2.68 o
   3  -7  14          4.30          2.72         2.78 o
   4  -7  14          0.34          3.27         3.63 o
   5  -7  14          0.10          3.81         4.86 o
  -7  -6  14         13.85         14.40         5.57 o
  -6  -6  14          0.46         -0.43         6.09 o
  -5  -6  14          3.95         12.89         5.65 o
  -4  -6  14         36.44         35.16         7.86 o
  -3  -6  14          0.13          1.07         1.58 o
  -2  -6  14         17.61         21.11         3.96 o
  -1  -6  14          1.35          0.79         2.01 o
   0  -6  14        129.02        123.42         8.56 o
   1  -6  14          3.52          2.69         1.36 o
   2  -6  14         28.91         21.41         3.33 o
   3  -6  14          2.50          3.66         1.83 o
   4  -6  14         31.05         37.51         5.36 o
   5  -6  14          0.14         -1.24         2.56 o
  -7  -5  14         35.48         31.20         4.52 o
  -6  -5  14         29.52         40.28         9.58 o
  -5  -5  14          1.13         -3.17         3.56 o
  -4  -5  14          2.11          2.66         3.35 o
  -3  -5  14          1.45          4.48         2.41 o
  -2  -5  14          1.58          1.66         1.79 o
  -1  -5  14        305.08        276.99        12.81 o
   0  -5  14         16.80         15.38         2.88 o
   1  -5  14         77.72         66.25         5.43 o
   2  -5  14         12.76         13.27         3.11 o
   3  -5  14        474.04        438.30        15.80 o
   4  -5  14          1.79          4.13         4.05 o
   5  -5  14          8.08          4.97         2.98 o
   6  -5  14          5.23         15.61         6.31 o
  -7  -4  14         27.04         27.06         4.23 o
  -6  -4  14         75.47         75.37        11.22 o
  -5  -4  14          3.83          1.62         3.58 o
  -4  -4  14         16.07         13.95         4.47 o
  -3  -4  14         89.58         64.33         9.06 o
  -2  -4  14        190.70        148.15         8.77 o
  -1  -4  14        106.31         94.91         4.60 o
   0  -4  14       1315.17       1291.95        65.67 o
   1  -4  14          1.30          3.72         1.50 o
   2  -4  14        181.45        190.53         7.30 o
   3  -4  14          2.75          2.34         1.53 o
   4  -4  14          0.60          2.15         2.38 o
   5  -4  14          0.38          2.80         2.68 o
   6  -4  14         10.08         12.29         5.82 o
   7  -4  14         26.29         45.40        10.53 o
  -8  -3  14          1.87          4.37         2.62 o
  -7  -3  14         29.75         30.44         5.33 o
  -6  -3  14          0.01          4.46         3.38 o
  -5  -3  14          0.01          0.84         2.99 o
  -4  -3  14          0.22          1.07         2.61 o
  -3  -3  14         76.71         83.11        10.13 o
  -2  -3  14         21.34         17.78         1.88 o
  -1  -3  14          3.53          1.12         0.68 o
   0  -3  14          2.09          1.12         0.97 o
   1  -3  14        144.52        136.31         5.45 o
   2  -3  14          7.14          5.85         1.18 o
   3  -3  14        309.37        273.87         8.58 o
   4  -3  14         14.29         15.11         2.59 o
   5  -3  14         36.03         39.22         7.90 o
   6  -3  14          1.97          5.81         3.69 o
   7  -3  14         15.66         20.89         6.67 o
  -8  -2  14          0.30         -0.26         3.25 o
  -7  -2  14         43.33         45.32         6.41 o
  -6  -2  14          1.74          3.57         2.56 o
  -5  -2  14          0.73          1.40         1.68 o
  -4  -2  14         22.61         13.66         2.85 o
  -3  -2  14         47.96         37.57         6.56 o
  -2  -2  14        201.24        204.82         7.03 o
  -1  -2  14          5.92          4.58         0.80 o
   0  -2  14        679.29        635.92        10.68 o
   1  -2  14         32.67         28.78         1.48 o
   2  -2  14          1.44          3.59         0.76 o
   3  -2  14         60.58         51.68         4.69 o
   4  -2  14         23.39         20.21         3.07 o
   5  -2  14         23.17         17.17         4.68 o
   6  -2  14          1.09         -3.69         3.69 o
   7  -2  14          2.85          5.94         4.40 o
  -8  -1  14          0.17         -1.70         3.06 o
  -7  -1  14          4.45          5.69         3.84 o
  -6  -1  14          0.65          1.98         1.86 o
  -5  -1  14        180.46        187.41        11.88 o
  -4  -1  14        145.72        135.07         8.04 o
  -3  -1  14        142.55        152.58         8.38 o
  -2  -1  14        169.58        161.53         4.74 o
  -1  -1  14        428.07        420.11         8.58 o
   0  -1  14        119.43        114.17         4.70 o
   1  -1  14         27.05         32.04         2.76 o
   2  -1  14         78.43         93.38         6.03 o
   3  -1  14         29.52         19.98         3.11 o
   4  -1  14         11.45          6.11         2.14 o
   5  -1  14        437.52        424.62        12.91 o
   6  -1  14          0.60         -0.38         2.25 o
   7  -1  14         17.60         12.93         3.43 o
   8  -1  14          4.21         10.37         5.61 o
  -8   0  14          0.24          2.93         3.14 o
  -7   0  14         10.34          7.99         2.86 o
  -6   0  14         60.92         54.44         6.05 o
  -5   0  14          0.43         -1.52         1.52 o
  -4   0  14          2.27          1.09         1.22 o
  -3   0  14         78.71         62.15         3.96 o
  -2   0  14        381.56        376.13         8.47 o
  -1   0  14          9.83          8.62         0.83 o
   0   0  14          3.67          6.97         1.29 o
   1   0  14         79.53         75.05         3.76 o
   2   0  14        393.60        402.05        12.98 o
   3   0  14         20.64         23.06         2.38 o
   4   0  14        461.43        442.60        11.93 o
   5   0  14         16.55         17.67         2.67 o
   6   0  14          0.01          2.22         1.61 o
   7   0  14          0.82         -0.05         1.62 o
   8   0  14          2.58          1.94         1.67 o
  -8   1  14         10.86         14.95         3.95 o
  -7   1  14          5.36          3.64         1.65 o
  -6   1  14         22.69         14.92         2.53 o
  -5   1  14         61.55         59.57         4.80 o
  -4   1  14        301.87        294.35         9.57 o
  -3   1  14        352.91        298.11         8.68 o
  -2   1  14          2.32          1.32         0.67 o
  -1   1  14        138.88        141.51         7.31 o
   0   1  14         49.35         42.38         4.01 o
   1   1  14       1069.31       1118.74        27.85 o
   2   1  14          8.50         11.93         1.28 o
   3   1  14        192.99        215.16         7.30 o
   4   1  14          0.23          0.10         1.36 o
   5   1  14          2.76          2.54         1.40 o
   6   1  14          0.96          1.89         1.63 o
   7   1  14         12.02          9.70         2.40 o
   8   1  14          6.23          3.15         3.13 o
  -8   2  14          1.69          2.50         3.64 o
  -7   2  14         16.13          9.57         3.38 o
  -6   2  14          2.15          8.77         2.56 o
  -5   2  14         88.82         85.66         5.76 o
  -4   2  14        700.65        651.20        19.38 o
  -3   2  14        647.79        609.78        16.46 o
  -2   2  14        716.67        755.14        17.65 o
  -1   2  14          0.01          0.00         0.78 o
   0   2  14        841.45        684.47        43.20 o
   1   2  14         92.68        101.83         7.13 o
   2   2  14        259.82        238.94        11.19 o
   3   2  14        154.13        143.22         7.34 o
   4   2  14        162.64        156.92        12.74 o
   5   2  14          3.62          1.58         1.33 o
   6   2  14          6.00          7.61         5.11 o
   7   2  14          4.57          0.49         5.20 o
   8   2  14         32.41         27.02         4.47 o
  -7   3  14        148.58        171.93        18.62 o
  -6   3  14         22.06         25.44         6.81 o
  -5   3  14        127.97        114.10         8.11 o
  -4   3  14         19.16         19.71         3.22 o
  -3   3  14         37.78         26.95         3.73 o
  -2   3  14         41.98         40.77         3.27 o
  -1   3  14        527.50        485.18        10.09 o
   0   3  14          2.75          2.37         0.52 o
   1   3  14        698.71        708.77        39.58 o
   2   3  14          0.72         -2.03         2.03 o
   3   3  14         21.08         12.06         4.24 o
   4   3  14        349.56        343.95        21.50 o
   5   3  14          7.78          6.75         2.26 o
   6   3  14          3.47          5.86         2.46 o
   7   3  14          0.17          1.86         1.91 o
   8   3  14          0.33         -1.87         1.95 o
  -7   4  14         11.51         17.87         6.64 o
  -6   4  14         47.41         55.22        10.01 o
  -5   4  14          1.86          2.63         2.59 o
  -4   4  14        163.23        146.20         8.67 o
  -3   4  14         51.17         50.51         3.99 o
  -2   4  14         41.31         34.27         3.63 o
  -1   4  14         18.86         12.78         2.09 o
   0   4  14        468.06        488.77        40.88 o
   1   4  14         44.83         46.30         4.94 o
   2   4  14         64.15         60.90         6.16 o
   3   4  14          4.66          5.81         4.15 o
   4   4  14        231.27        251.87        19.22 o
   5   4  14          0.04         -0.86         3.09 o
   6   4  14         90.66         81.53         8.29 o
   7   4  14         15.33         10.63         3.23 o
   8   4  14          1.29          0.39         3.30 o
  -7   5  14         19.19         16.75         6.40 o
  -6   5  14         24.74         35.05         8.23 o
  -5   5  14         50.78         46.40         8.85 o
  -4   5  14         21.04         19.24         2.76 o
  -3   5  14          8.12          8.68         2.60 o
  -2   5  14          0.05         -1.32         1.32 o
  -1   5  14        199.93        192.18         7.40 o
   0   5  14          0.54          0.52         2.49 o
   1   5  14          0.28         -1.32         4.12 o
   2   5  14         54.87         49.35         5.67 o
   3   5  14         18.61         17.43         5.74 o
   4   5  14         22.38         19.93         6.00 o
   5   5  14         24.99         28.16         7.51 o
   6   5  14         13.14          8.25         4.41 o
   7   5  14          3.77          3.18         2.02 o
   8   5  14          3.02          2.82         3.58 o
  -6   6  14          0.26         -1.07         2.46 o
  -5   6  14          0.03          5.12         2.50 o
  -4   6  14         22.74         14.28         3.44 o
  -3   6  14          3.28          3.43         1.89 o
  -2   6  14        101.82         93.61         5.34 o
  -1   6  14          0.08          0.56         2.66 o
   0   6  14        134.37        123.39         8.37 o
   1   6  14          5.65          6.51         2.65 o
   2   6  14        294.83        261.76        17.65 o
   3   6  14          1.31         -1.62         3.93 o
   4   6  14         29.31         27.69         7.08 o
   5   6  14          6.02          1.90         3.77 o
   6   6  14          0.02          4.89         4.16 o
   7   6  14          3.18          8.23         5.55 o
  -6   7  14          0.09         -2.71         4.27 o
  -5   7  14         48.89         61.53         9.30 o
  -4   7  14          0.46          4.81         2.42 o
  -3   7  14        135.43        119.18         9.19 o
  -2   7  14          6.29          7.39         2.53 o
  -1   7  14        113.28        110.77         6.38 o
   0   7  14         48.03         46.71         7.77 o
   1   7  14         10.86          7.82         2.70 o
   2   7  14         42.65         39.89         5.99 o
   3   7  14         97.59         83.11        11.96 o
   4   7  14          3.03          0.11         3.90 o
   5   7  14          2.25          3.59         5.38 o
   6   7  14          0.37          5.09         3.94 o
  -5   8  14         15.85         21.66         4.74 o
  -4   8  14         29.32         29.70         5.18 o
  -3   8  14          7.57          2.10         1.91 o
  -2   8  14          0.03          1.45         2.45 o
  -1   8  14         34.35         29.20         3.61 o
   0   8  14          0.13          2.36         3.64 o
   1   8  14          0.07         -1.73         4.49 o
   2   8  14          0.18          0.54         2.07 o
   3   8  14          0.11         -5.06         5.06 o
   4   8  14          0.17         -0.03         3.41 o
   5   8  14          0.67         -0.96         3.50 o
   6   8  14          0.43          1.64         4.03 o
  -4   9  14          1.80         -0.41         4.43 o
  -3   9  14         45.77         32.15         5.30 o
  -2   9  14          6.87         10.50         3.43 o
  -1   9  14          1.15          1.96         4.09 o
   0   9  14         62.30         55.06         6.50 o
   1   9  14        219.08        204.40        13.43 o
   2   9  14          0.53         -2.79         2.79 o
   3   9  14          0.42         -4.83         4.83 o
   4   9  14          1.40         -1.77         4.08 o
   5   9  14         27.84         34.25         8.98 o
  -3  10  14          9.30         10.29         3.36 o
  -2  10  14        111.26        101.30        10.13 o
  -1  10  14         28.29         17.98         4.28 o
   0  10  14         13.82         19.56         6.40 o
   1  10  14          6.20          5.27         3.57 o
   2  10  14         12.14          9.20         4.27 o
   3  10  14          6.05          2.71         4.22 o
   4  10  14         40.44         44.46        10.53 o
  -2  11  14          1.08          2.63         3.37 o
  -1  11  14         20.98         12.51         4.09 o
   0  11  14         17.66          9.49         5.18 o
   1  11  14          0.11          5.13         3.60 o
   2  11  14          4.03          1.04         5.42 o
  -2 -10  15         24.96         27.96         8.30 o
  -3  -9  15          0.82          2.69         4.16 o
  -2  -9  15         38.59         33.22         5.90 o
  -1  -9  15         12.61         15.70         4.58 o
   0  -9  15         29.72         30.89         8.37 o
   1  -9  15         80.30         71.91        12.05 o
   2  -9  15          0.02         -2.78         2.78 o
  -4  -8  15         33.41         39.04         9.38 o
  -3  -8  15          8.67          6.79         2.87 o
  -2  -8  15         59.08         57.72         7.26 o
  -1  -8  15         27.34         26.01         4.93 o
   0  -8  15        285.82        259.65        14.39 o
   1  -8  15          1.44          4.25         2.15 o
   2  -8  15         38.74         33.13         5.42 o
   3  -8  15         23.48         30.65         7.89 o
   4  -8  15          0.18          1.82         3.98 o
  -5  -7  15         42.14         50.86        11.19 o
  -4  -7  15          0.07         -0.08         3.03 o
  -3  -7  15         47.18         48.21         6.91 o
  -2  -7  15          0.38         -1.13         2.18 o
  -1  -7  15        234.39        223.94        12.93 o
   0  -7  15         26.62         25.65         4.42 o
   1  -7  15         11.07         14.32         2.69 o
   2  -7  15          0.20          0.30         4.05 o
   3  -7  15         10.31         11.01         2.81 o
   4  -7  15          5.02          2.47         3.44 o
  -7  -6  15          0.05         -0.31         3.61 o
  -6  -6  15         25.42         31.95         8.30 o
  -5  -6  15         12.18          6.44         4.42 o
  -4  -6  15         14.12         15.90         5.85 o
  -3  -6  15          6.89          6.28         2.66 o
  -2  -6  15         85.61         73.10         7.26 o
  -1  -6  15          9.38         10.14         2.70 o
   0  -6  15          4.91          5.08         2.03 o
   1  -6  15          0.54         -0.99         1.21 o
   2  -6  15        135.82        133.40        13.64 o
   3  -6  15          0.24          1.54         1.92 o
   4  -6  15          1.66          2.99         2.17 o
   5  -6  15          1.72          0.84         2.99 o
  -7  -5  15         24.04         18.85         3.62 o
  -6  -5  15          0.08         -0.19         3.69 o
  -5  -5  15         64.99         54.75         9.69 o
  -4  -5  15         45.22         37.80         8.11 o
  -3  -5  15          4.75          8.15         2.74 o
  -2  -5  15          3.02          5.49         2.24 o
  -1  -5  15         92.38         73.26         6.56 o
   0  -5  15         17.33         16.68         2.95 o
   1  -5  15          0.40          1.54         1.31 o
   2  -5  15          3.79          1.88         1.32 o
   3  -5  15         48.02         43.36         5.33 o
   4  -5  15          5.81          3.12         3.30 o
   5  -5  15         15.17         24.08         6.68 o
   6  -5  15          3.26         12.16         4.96 o
  -7  -4  15          0.39          0.35         2.09 o
  -6  -4  15         39.99         53.40         7.32 o
  -5  -4  15         26.12         28.87         7.23 o
  -4  -4  15         56.76         56.98         9.46 o
  -3  -4  15          1.32          2.88         1.96 o
  -2  -4  15          1.61          0.39         1.04 o
  -1  -4  15         93.22         80.46         3.68 o
   0  -4  15        370.89        377.63        10.64 o
   1  -4  15          3.48          2.78         1.61 o
   2  -4  15        200.22        182.28         8.54 o
   3  -4  15         29.81         24.62         2.79 o
   4  -4  15          3.49          5.04         3.69 o
   5  -4  15          1.44          5.13         3.61 o
   6  -4  15          1.32          5.09         3.17 o
  -8  -3  15          0.07          3.14         6.46 o
  -7  -3  15          0.40          1.92         2.20 o
  -6  -3  15        197.81        227.29        13.45 o
  -5  -3  15        100.82        105.22         8.50 o
  -4  -3  15          7.20          8.02         3.26 o
  -3  -3  15        451.93        410.67        22.11 o
  -2  -3  15        107.87         90.76         4.27 o
  -1  -3  15         48.19         41.08         2.60 o
   0  -3  15          0.60         -0.30         1.11 o
   1  -3  15       1569.71       1450.11        17.41 o
   2  -3  15          3.11          3.14         1.27 o
   3  -3  15         93.31         83.63         6.27 o
   4  -3  15          0.09          0.22         1.08 o
   5  -3  15          0.57          2.79         2.96 o
   6  -3  15          1.19         -4.74         4.74 o
   7  -3  15          1.06          0.18         3.80 o
  -8  -2  15         12.02         11.76         3.43 o
  -7  -2  15         33.21         34.91         5.40 o
  -6  -2  15         89.61         94.65         8.38 o
  -5  -2  15          4.09          4.77         2.07 o
  -4  -2  15          0.04          1.25         1.50 o
  -3  -2  15        228.34        182.07        14.42 o
  -2  -2  15          3.42          3.26         1.01 o
  -1  -2  15         17.45         19.90         1.69 o
   0  -2  15        990.57        960.70        13.70 o
   1  -2  15         11.63          9.48         1.05 o
   2  -2  15         35.07         28.74         4.21 o
   3  -2  15         83.79         71.51         5.67 o
   4  -2  15          1.15          2.77         1.66 o
   5  -2  15          0.01         -0.10         2.48 o
   6  -2  15         11.61         11.55         4.40 o
   7  -2  15         22.97         36.77         9.41 o
  -8  -1  15         11.45         12.28         5.11 o
  -7  -1  15          0.52         -2.06         2.06 o
  -6  -1  15         24.68         31.92         4.69 o
  -5  -1  15         63.18         54.34         5.74 o
  -4  -1  15          4.51          5.54         1.67 o
  -3  -1  15        166.06        163.14         6.74 o
  -2  -1  15          5.06          7.53         1.08 o
  -1  -1  15        182.79        175.96         6.65 o
   0  -1  15        151.85        135.75         5.34 o
   1  -1  15          2.47          2.98         0.92 o
   2  -1  15         31.93         38.58         4.05 o
   3  -1  15         45.29         32.06         3.14 o
   4  -1  15          7.24          2.83         5.17 o
   5  -1  15        230.07        238.21        12.89 o
   6  -1  15          0.09         -1.82         2.20 o
   7  -1  15          3.43          6.34         4.31 o
  -8   0  15          0.03         -4.83         4.83 o
  -7   0  15          1.70          0.90         2.11 o
  -6   0  15         87.22         84.30         7.39 o
  -5   0  15          2.43          1.89         1.14 o
  -4   0  15        147.11        116.55         6.11 o
  -3   0  15         10.67          8.63         1.59 o
  -2   0  15       1573.29       1545.28        23.33 o
  -1   0  15          8.67          6.87         1.14 o
   0   0  15         11.35         17.59         2.47 o
   1   0  15        119.17        108.64         5.24 o
   2   0  15          9.40          7.80         1.73 o
   3   0  15         14.60         14.13         2.83 o
   4   0  15        343.16        321.01        10.37 o
   5   0  15          2.54         -0.68         1.37 o
   6   0  15          3.65          4.33         1.88 o
   7   0  15          0.62          1.44         1.68 o
  -8   1  15          2.68          3.28         2.22 o
  -7   1  15         14.30         15.38         3.85 o
  -6   1  15         12.93         16.38         2.89 o
  -5   1  15          0.91          0.84         1.18 o
  -4   1  15          2.46          1.33         1.16 o
  -3   1  15         80.60         72.50         4.39 o
  -2   1  15         12.72         14.41         1.70 o
  -1   1  15        694.08        698.61        16.74 o
   0   1  15          5.74          3.78         1.21 o
   1   1  15         55.93         62.08         7.81 o
   2   1  15          1.23          0.41         0.67 o
   3   1  15         80.04         86.30         4.75 o
   4   1  15         25.89         20.27         2.60 o
   5   1  15        160.75        152.62         7.72 o
   6   1  15          9.33         14.73         2.86 o
   7   1  15          0.36          1.18         1.68 o
  -8   2  15         56.05         55.32        10.04 o
  -7   2  15          9.00         16.80         4.36 o
  -6   2  15         10.51         14.85         2.77 o
  -5   2  15          2.96          2.86         1.86 o
  -4   2  15         73.08         59.09         4.57 o
  -3   2  15        161.81        151.06         8.59 o
  -2   2  15        238.34        240.17        10.37 o
  -1   2  15        152.57        140.17         7.74 o
   0   2  15         51.34         32.03         6.11 o
   1   2  15          7.50         11.14         2.56 o
   2   2  15         23.37         37.54         2.85 o
   3   2  15         98.04         98.39         6.01 o
   4   2  15          0.01          1.48         1.28 o
   5   2  15         63.52         55.98         5.70 o
   6   2  15         73.00         65.35         6.52 o
   7   2  15          3.84          4.46         2.25 o
   8   2  15         34.25         22.28         6.25 o
  -7   3  15        173.27        204.72        20.56 o
  -6   3  15         75.21         80.86        12.28 o
  -5   3  15         28.84         31.94         4.49 o
  -4   3  15         23.24         16.88         3.09 o
  -3   3  15         37.37         33.47         4.20 o
  -2   3  15         57.59         55.59         3.82 o
  -1   3  15        163.41        141.00         5.51 o
   0   3  15          0.00          0.80         0.72 o
   1   3  15        222.28        231.03        17.22 o
   2   3  15          2.22          0.97         3.24 o
   3   3  15         35.86         44.14         7.62 o
   4   3  15          0.16          2.88         4.02 o
   5   3  15         67.08         54.68         5.88 o
   6   3  15          0.75          2.19         2.15 o
   7   3  15          6.33          2.49         3.10 o
   8   3  15          3.58         -4.57         4.57 o
  -7   4  15         87.60        100.43        14.63 o
  -6   4  15          6.62         10.94         5.12 o
  -5   4  15         60.13         66.98        10.57 o
  -4   4  15         46.89         47.12         5.06 o
  -3   4  15          6.85          6.15         1.73 o
  -2   4  15         52.24         42.18         3.52 o
  -1   4  15         26.07         30.11         2.75 o
   0   4  15       1750.77       1686.26        91.16 o
   1   4  15         86.11         92.63         9.06 o
   2   4  15          0.29         -0.02         1.58 o
   3   4  15        164.14        154.00        14.47 o
   4   4  15          2.55          2.16         3.51 o
   5   4  15          7.10          0.67         2.56 o
   6   4  15         31.72         38.43         5.82 o
   7   4  15          1.49          4.31         1.89 o
   8   4  15          0.78         -4.18         4.18 o
  -6   5  15          1.30          7.65         4.80 o
  -5   5  15          0.58          0.96         2.44 o
  -4   5  15         12.46         10.79         2.25 o
  -3   5  15        107.98         85.98         5.48 o
  -2   5  15          2.03          1.59         1.43 o
  -1   5  15        166.30        144.46         6.60 o
   0   5  15         58.75         54.17         5.43 o
   1   5  15          0.01          1.42         1.94 o
   2   5  15          0.87          0.68         3.21 o
   3   5  15        288.77        277.34        19.96 o
   4   5  15         18.41         14.53         5.49 o
   5   5  15        142.32        153.09        16.99 o
   6   5  15          2.40          0.58         3.79 o
   7   5  15          5.65          4.37         2.77 o
  -6   6  15         58.81         69.36        12.03 o
  -5   6  15         27.92         27.55         7.62 o
  -4   6  15         36.66         32.02         5.14 o
  -3   6  15         10.60          6.05         1.87 o
  -2   6  15         23.81         21.95         2.80 o
  -1   6  15          0.30          0.38         1.05 o
   0   6  15         55.57         60.03        11.28 o
   1   6  15          2.08          0.89         1.53 o
   2   6  15        212.06        219.38        12.63 o
   3   6  15         54.96         45.89         9.12 o
   4   6  15          0.75         -4.26         4.26 o
   5   6  15          0.44         -3.33         3.74 o
   6   6  15         33.57         37.36         9.05 o
   7   6  15          1.79          0.38         3.34 o
  -6   7  15         10.37         13.52         6.24 o
  -5   7  15        154.16        172.00        13.01 o
  -4   7  15         45.49         47.08         6.74 o
  -3   7  15         96.40         86.87         7.94 o
  -2   7  15          0.02          1.16         4.08 o
  -1   7  15          0.43          6.51         3.03 o
   0   7  15         27.69         32.62         4.68 o
   1   7  15          1.18          2.13         3.19 o
   2   7  15         61.17         52.27         7.96 o
   3   7  15         22.90         17.52         6.74 o
   4   7  15          3.37         -2.03         3.10 o
   5   7  15          4.91         12.94         6.74 o
   6   7  15          1.15         12.39         6.31 o
  -5   8  15          6.47         11.64         4.09 o
  -4   8  15          9.25         11.80         3.63 o
  -3   8  15          2.76          5.03         6.11 o
  -2   8  15          8.54          8.90         3.25 o
  -1   8  15          0.03         -1.37         1.40 o
   0   8  15         20.97         19.98         4.06 o
   1   8  15         18.94         17.48         4.02 o
   2   8  15         14.33         11.27         3.65 o
   3   8  15         10.16         -0.84         4.35 o
   4   8  15         32.96         33.27         8.97 o
   5   8  15          1.35          6.00         5.84 o
  -4   9  15          2.35          2.63         2.68 o
  -3   9  15          2.30          3.77         2.53 o
  -2   9  15         10.66          8.30         6.83 o
  -1   9  15          9.97          9.20         2.79 o
   0   9  15          1.67          3.06         3.81 o
   1   9  15         24.36         24.90         5.29 o
   2   9  15          0.08         -0.68         4.21 o
   3   9  15         24.14         18.94         6.66 o
   4   9  15          2.96         -5.21         5.21 o
  -3  10  15         39.29         32.33         6.19 o
  -2  10  15        117.61        107.37        10.43 o
  -1  10  15          4.01          2.49         2.31 o
   0  10  15          9.18          0.35         3.93 o
   1  10  15          4.10          9.35         3.49 o
   2  10  15          4.93          3.24         3.06 o
   3  10  15          1.32          0.23         3.69 o
  -1  11  15         10.83          9.75         3.40 o
   0  11  15         40.51         33.95         9.33 o
   1  11  15         19.14         11.53         6.04 o
   2  11  15          4.68         -4.24         4.24 o
  -3  -9  16         14.51         18.87         7.49 o
  -2  -9  16          1.28          3.36         2.74 o
  -1  -9  16        118.23        116.06        10.67 o
   0  -9  16          4.12          6.05         2.84 o
   1  -9  16         40.29         30.81         8.16 o
  -4  -8  16          0.68          3.12         5.38 o
  -3  -8  16          0.67          3.46         2.30 o
  -2  -8  16         14.40         10.82         4.00 o
  -1  -8  16         32.57         36.17         5.77 o
   0  -8  16         71.46         60.77         7.22 o
   1  -8  16          0.37         -1.22         3.69 o
   2  -8  16          1.57          1.57         2.45 o
   3  -8  16         17.09         23.64         5.11 o
  -5  -7  16         71.30         78.33        14.06 o
  -4  -7  16          0.19         -2.56         3.04 o
  -3  -7  16         60.57         63.36         7.48 o
  -2  -7  16         50.71         62.00         7.10 o
  -1  -7  16         78.45         64.06         7.06 o
   0  -7  16         17.93         19.84         4.03 o
   1  -7  16         66.42         62.61         5.47 o
   2  -7  16          3.94          7.17         3.40 o
   3  -7  16          0.00         -2.61         3.56 o
   4  -7  16         21.02         27.05         7.28 o
  -6  -6  16         46.53         53.52        10.93 o
  -5  -6  16         37.34         44.44         9.58 o
  -4  -6  16         50.34         60.92        10.61 o
  -3  -6  16          5.41          5.53         2.41 o
  -2  -6  16          1.79          1.42         1.95 o
  -1  -6  16          0.53          2.10         1.74 o
   0  -6  16         70.61         68.88         6.72 o
   1  -6  16          0.31          0.87         1.17 o
   2  -6  16         21.75         20.62         2.94 o
   3  -6  16          4.17          3.22         2.41 o
   4  -6  16          1.89         -3.93         3.95 o
   5  -6  16          1.26          0.07         2.62 o
  -7  -5  16         22.25         19.41         4.13 o
  -6  -5  16         16.48         20.38         7.24 o
  -5  -5  16         16.99         21.72         6.83 o
  -4  -5  16          0.53          1.73         2.58 o
  -3  -5  16         15.44         18.49         3.54 o
  -2  -5  16          0.01         -0.09         1.86 o
  -1  -5  16          5.85          4.64         2.05 o
   0  -5  16          0.75         -1.40         1.40 o
   1  -5  16         48.55         54.50         4.20 o
   2  -5  16          1.12         -0.30         1.10 o
   3  -5  16          5.67          5.48         2.30 o
   4  -5  16          1.13         -0.29         2.60 o
   5  -5  16          6.10         17.21         7.24 o
   6  -5  16          0.54          8.14         5.21 o
  -7  -4  16         19.31         18.90         4.34 o
  -6  -4  16         26.05         32.45         5.61 o
  -5  -4  16        120.05        126.36        14.82 o
  -4  -4  16        126.06        122.91        13.56 o
  -3  -4  16          1.90          4.83         3.34 o
  -2  -4  16         16.29          9.12         1.85 o
  -1  -4  16          2.27          2.90         0.97 o
   0  -4  16        344.73        327.67        10.06 o
   1  -4  16          3.32          2.47         0.92 o
   2  -4  16        150.12        129.00         6.05 o
   3  -4  16         18.84         11.43         3.87 o
   4  -4  16         22.68         23.33         6.65 o
   5  -4  16          9.78         14.20         5.84 o
   6  -4  16          0.01         -4.40         4.40 o
  -7  -3  16          2.82          3.34         2.57 o
  -6  -3  16         24.49         24.92         4.63 o
  -5  -3  16        327.05        320.92        14.81 o
  -4  -3  16         53.61         57.95         9.16 o
  -3  -3  16          7.10          5.52         3.63 o
  -2  -3  16         13.94         11.38         1.93 o
  -1  -3  16        505.62        468.66         8.74 o
   0  -3  16          0.03          0.08         1.38 o
   1  -3  16         70.14         73.72         4.01 o
   2  -3  16          4.58          3.35         1.12 o
   3  -3  16         14.47         20.93         3.56 o
   4  -3  16          4.83          0.98         1.31 o
   5  -3  16          3.81         -3.57         3.57 o
   6  -3  16          4.60          2.25         3.32 o
   7  -3  16          8.09          7.13         5.88 o
  -8  -2  16          2.23         -0.44         2.36 o
  -7  -2  16          3.38          4.70         2.44 o
  -6  -2  16        114.31        114.86         9.18 o
  -5  -2  16         13.95         12.39         3.09 o
  -4  -2  16          8.15         14.53         3.13 o
  -3  -2  16          8.80          8.70         1.95 o
  -2  -2  16         51.30         46.66         3.58 o
  -1  -2  16         99.26         91.09         3.76 o
   0  -2  16        466.59        477.80        10.12 o
   1  -2  16          4.77          0.78         1.74 o
   2  -2  16        281.23        254.44        10.60 o
   3  -2  16         56.95         51.57         5.00 o
   4  -2  16         31.54         25.14         3.67 o
   5  -2  16          2.37          0.86         3.14 o
   6  -2  16          7.85          5.26         3.68 o
   7  -2  16         10.50         10.18         5.96 o
  -8  -1  16          0.94         -2.22         2.22 o
  -7  -1  16          9.04          6.81         3.15 o
  -6  -1  16          6.26          5.40         2.69 o
  -5  -1  16         77.80         89.64         7.30 o
  -4  -1  16          0.00         -0.74         1.22 o
  -3  -1  16        365.92        329.97         9.77 o
  -2  -1  16          4.79          3.93         1.10 o
  -1  -1  16        167.15        141.80         9.62 o
   0  -1  16          4.72          5.64         1.56 o
   1  -1  16         63.67         67.41         4.06 o
   2  -1  16         57.38         56.28         5.02 o
   3  -1  16         13.62         15.50         2.83 o
   4  -1  16         10.53          7.73         1.90 o
   5  -1  16         91.57         88.99         8.23 o
   6  -1  16          0.38         -1.50         2.38 o
   7  -1  16          0.07          1.30         3.66 o
  -8   0  16          0.40         -0.94         2.59 o
  -7   0  16          0.96          2.35         1.51 o
  -6   0  16         55.58         66.36         5.67 o
  -5   0  16         12.75         13.46         2.53 o
  -4   0  16          1.74          2.45         1.25 o
  -3   0  16         58.49         55.19         3.87 o
  -2   0  16        220.52        227.05         6.65 o
  -1   0  16          6.22          4.32         0.91 o
   0   0  16         76.81         70.24         5.26 o
   1   0  16         45.42         45.73         3.53 o
   2   0  16          0.09          0.36         1.14 o
   3   0  16          4.41          4.01         5.01 o
   4   0  16        414.47        422.55        11.87 o
   5   0  16          4.08          3.89         2.15 o
   6   0  16         53.71         44.88         4.75 o
   7   0  16          0.03         -0.59         2.51 o
  -8   1  16          3.13          6.11         3.92 o
  -7   1  16          4.05          4.06         2.59 o
  -6   1  16         19.79         23.28         3.27 o
  -5   1  16         10.84          8.34         2.02 o
  -4   1  16          0.24          0.22         1.38 o
  -3   1  16        193.81        164.99         6.60 o
  -2   1  16          4.55          3.12         1.71 o
  -1   1  16         45.17         32.39         7.55 o
   0   1  16          4.88          7.82         2.07 o
   1   1  16          0.01          0.41         1.53 o
   2   1  16          8.72          7.65         2.63 o
   3   1  16        258.84        242.90         7.67 o
   4   1  16          0.15         -0.80         1.15 o
   5   1  16          9.94          6.93         2.67 o
   6   1  16         44.17         43.37         4.67 o
   7   1  16         33.90         28.92         6.68 o
  -8   2  16         16.32         15.48         5.19 o
  -7   2  16          1.40          1.22         3.54 o
  -6   2  16        115.14        117.87         8.11 o
  -5   2  16          0.10          1.38         1.44 o
  -4   2  16         15.11         11.39         2.85 o
  -3   2  16         32.05         28.43         4.02 o
  -2   2  16          8.39          9.93         2.36 o
  -1   2  16        102.39         94.19         6.65 o
   0   2  16        163.53        170.77         8.94 o
   1   2  16          0.00         -0.79         3.50 o
   2   2  16          5.68          2.90         0.89 o
   3   2  16          0.06          0.88         1.54 o
   4   2  16         32.22         33.04         4.01 o
   5   2  16          0.00         -1.13         1.35 o
   6   2  16         51.97         49.80         8.33 o
   7   2  16         18.70         19.89         6.48 o
   8   2  16          6.78          4.01         3.96 o
  -7   3  16          9.70         24.18         8.17 o
  -6   3  16         19.96         27.08         7.89 o
  -5   3  16          4.23          6.92         2.60 o
  -4   3  16         35.49         30.52         4.02 o
  -3   3  16        182.17        147.65         8.77 o
  -2   3  16         11.44          9.71         2.36 o
  -1   3  16         66.88         71.05         3.99 o
   0   3  16          0.82          2.57         0.71 o
   1   3  16        234.22        235.91        14.74 o
   2   3  16          0.01         -0.13         2.47 o
   3   3  16         68.69         74.72        10.11 o
   4   3  16        148.56        128.15         8.08 o
   5   3  16          0.47          0.60         2.02 o
   6   3  16         10.66          7.78         2.61 o
   7   3  16          5.24          1.34         3.11 o
   8   3  16          7.19          0.00         2.74 o
  -7   4  16          1.18          5.04         4.63 o
  -6   4  16          4.36         19.43         6.62 o
  -5   4  16          5.08          8.35         4.27 o
  -4   4  16         34.69         52.41         5.62 o
  -3   4  16         47.50         44.01         4.04 o
  -2   4  16          3.81          2.90         1.74 o
  -1   4  16         34.89         28.34         2.77 o
   0   4  16        356.25        317.16        10.13 o
   1   4  16          1.72         -0.21         1.44 o
   2   4  16          0.57          0.83         2.93 o
   3   4  16        152.33        136.33        13.66 o
   4   4  16        125.71        103.99        12.95 o
   5   4  16         19.40         19.52         3.90 o
   6   4  16        237.42        212.93        12.74 o
   7   4  16          3.27         -4.27         4.27 o
  -6   5  16          0.94         -0.91         2.70 o
  -5   5  16         18.06         12.80         5.49 o
  -4   5  16         18.00         19.43         4.07 o
  -3   5  16         44.95         36.35         3.70 o
  -2   5  16          0.05          0.67         1.65 o
  -1   5  16        323.93        302.30        12.44 o
   0   5  16         28.99         29.50         7.34 o
   1   5  16          8.84          8.38         4.98 o
   2   5  16          0.51         -2.48         2.48 o
   3   5  16        316.67        314.86        21.55 o
   4   5  16          0.10          5.04         3.93 o
   5   5  16        241.18        212.18        19.97 o
   6   5  16         32.85         25.03         4.84 o
   7   5  16          3.72          8.32         4.72 o
  -6   6  16         69.46         76.85        12.76 o
  -5   6  16          0.09          0.12         2.36 o
  -4   6  16          8.43         11.00         3.35 o
  -3   6  16          8.05          4.44         1.73 o
  -2   6  16          1.57          2.54         1.41 o
  -1   6  16         14.50         13.14         2.19 o
   0   6  16         32.79         35.02         4.99 o
   1   6  16         19.20         13.99         3.91 o
   2   6  16          7.79          9.70         3.30 o
   3   6  16          1.38          2.08         3.86 o
   4   6  16         19.98         16.15         6.94 o
   5   6  16         24.34         27.30         7.64 o
   6   6  16          0.45          2.94         4.46 o
  -5   7  16         36.95         53.11         7.58 o
  -4   7  16         11.69         10.01         4.62 o
  -3   7  16          5.84          9.73         2.31 o
  -2   7  16          0.90          1.87         1.71 o
  -1   7  16        261.84        246.98         9.93 o
   0   7  16          0.45          0.01         3.18 o
   1   7  16         31.96         28.91         4.64 o
   2   7  16          3.93          4.18         2.68 o
   3   7  16        457.61        405.19        26.04 o
   4   7  16          3.68          2.38         2.95 o
   5   7  16         12.50         12.52         6.56 o
   6   7  16          0.03          0.68         3.61 o
  -5   8  16         11.39          8.71         5.26 o
  -4   8  16         32.94         40.06         6.98 o
  -3   8  16          1.23          2.77         2.45 o
  -2   8  16          0.00          0.80         2.92 o
  -1   8  16         11.27          5.79         4.47 o
   0   8  16         38.80         32.47         4.87 o
   1   8  16          0.10         -2.62         2.62 o
   2   8  16         28.43         26.41         5.37 o
   3   8  16         32.61         21.74         6.62 o
   4   8  16         22.40         30.91         8.47 o
   5   8  16          1.57         -1.05         3.79 o
  -4   9  16         10.27          4.62         2.63 o
  -3   9  16          0.51         -0.02         3.97 o
  -2   9  16          6.11          8.77         3.84 o
  -1   9  16          1.55          4.95         3.00 o
   0   9  16          0.00         -0.52         2.25 o
   1   9  16         37.51         39.46         6.21 o
   2   9  16          0.14         -2.69         3.23 o
   3   9  16         53.87         42.36         9.29 o
   4   9  16          4.49         11.72         6.48 o
  -3  10  16          0.07         -4.04         4.24 o
  -2  10  16         17.13         15.18         4.48 o
  -1  10  16          1.38         -0.78         1.95 o
   0  10  16         35.47         37.56         9.33 o
   1  10  16         25.26         17.40         4.30 o
   2  10  16         32.69         25.70         5.26 o
   3  10  16         11.85          7.84         5.31 o
  -1  11  16          8.22         11.62         5.71 o
   2  11  16         26.43         16.20         5.94 o
  -2  -9  17          3.39          2.89         2.19 o
  -1  -9  17         13.24         15.83         4.39 o
   0  -9  17          4.51          4.90         5.12 o
   1  -9  17          7.57          3.65         3.76 o
  -3  -8  17          5.24          7.81         3.86 o
  -2  -8  17         17.05         12.74         3.63 o
  -1  -8  17          1.27          1.61         2.26 o
   0  -8  17         48.42         40.80         5.95 o
   1  -8  17         20.81         20.02         6.55 o
   2  -8  17         14.72          7.98         2.97 o
   3  -8  17          3.15          5.44         2.56 o
  -4  -7  17         98.66        118.40        15.93 o
  -3  -7  17         29.01         30.75         5.22 o
  -2  -7  17          4.46          4.18         2.71 o
  -1  -7  17          3.18         10.52         3.33 o
   0  -7  17          4.93          6.30         2.78 o
   1  -7  17        252.72        246.73        13.49 o
   2  -7  17          7.47          1.47         2.14 o
   3  -7  17         37.02         42.15         8.75 o
   4  -7  17          4.24         15.91         6.45 o
  -5  -6  17         15.71         14.94         6.93 o
  -4  -6  17          9.93          2.81         3.95 o
  -3  -6  17          0.20          3.93         2.33 o
  -2  -6  17          0.68          1.70         1.43 o
  -1  -6  17          9.27         11.20         3.15 o
   0  -6  17         93.71         92.59         7.86 o
   1  -6  17          5.10          2.51         1.41 o
   2  -6  17          2.91          3.25         3.13 o
   3  -6  17          2.90          4.69         3.66 o
   4  -6  17          0.75          1.70         3.34 o
   5  -6  17          4.95          4.92         4.77 o
  -7  -5  17          7.98          0.60         3.83 o
  -6  -5  17         30.41         26.71         7.28 o
  -5  -5  17          8.58          8.93         4.57 o
  -4  -5  17         68.14         65.79        10.91 o
  -3  -5  17          3.38          5.43         2.74 o
  -2  -5  17         20.32         20.14         3.71 o
  -1  -5  17         23.26         22.65         2.99 o
   0  -5  17          5.97          5.44         1.59 o
   1  -5  17         19.21         13.69         2.90 o
   2  -5  17          4.30          0.35         1.34 o
   3  -5  17         29.09         26.56         6.36 o
   4  -5  17          4.75          5.63         4.10 o
   5  -5  17         44.22         57.66        10.99 o
  -7  -4  17          1.48          2.35         1.75 o
  -6  -4  17         36.03         39.62         8.79 o
  -5  -4  17          1.63          1.59         3.53 o
  -4  -4  17         31.69         40.64         8.19 o
  -3  -4  17         29.09         26.51         6.36 o
  -2  -4  17         59.04         62.45         4.51 o
  -1  -4  17          2.61          3.60         1.41 o
   0  -4  17        152.71        134.87         6.58 o
   1  -4  17          0.85         -0.44         0.94 o
   2  -4  17         12.29         16.49         3.14 o
   3  -4  17          4.76          1.56         3.06 o
   4  -4  17          1.68          4.64         3.88 o
   5  -4  17          0.28          7.86         5.43 o
   6  -4  17          8.34          8.23         5.03 o
  -7  -3  17          9.84         10.52         3.29 o
  -6  -3  17          2.61          4.25         3.14 o
  -5  -3  17        212.00        230.17        12.58 o
  -4  -3  17         22.59         24.47         6.03 o
  -3  -3  17         63.26         56.70         5.79 o
  -2  -3  17         11.75          9.79         1.82 o
  -1  -3  17         33.21         31.07         2.46 o
   0  -3  17          5.47          6.32         3.45 o
   1  -3  17        220.35        202.62         9.44 o
   2  -3  17         28.32         24.75         3.54 o
   3  -3  17        324.41        293.57        12.83 o
   4  -3  17         12.89         12.49         4.89 o
   5  -3  17          1.13          1.80         4.04 o
   6  -3  17          9.98          6.32         3.61 o
  -8  -2  17         21.65         16.93         6.11 o
  -7  -2  17          7.52          7.81         3.02 o
  -6  -2  17         42.84         41.93         5.59 o
  -5  -2  17         42.45         47.32         5.59 o
  -4  -2  17        114.55        111.73         6.52 o
  -3  -2  17         28.13         15.55         2.55 o
  -2  -2  17        535.80        485.50        12.74 o
  -1  -2  17        137.61        130.25         4.64 o
   0  -2  17        897.29        927.61        22.39 o
   1  -2  17         34.92         33.67         2.91 o
   2  -2  17         50.91         52.50         5.05 o
   3  -2  17          0.72          2.77         1.76 o
   4  -2  17         57.73         63.16         5.78 o
   5  -2  17          1.64          2.58         3.90 o
   6  -2  17         34.82         42.33         9.21 o
   7  -2  17          1.84          2.71         3.59 o
  -8  -1  17          0.46         -3.94         3.94 o
  -7  -1  17          1.98          3.58         2.07 o
  -6  -1  17         23.95         24.67         3.45 o
  -5  -1  17          6.63          7.40         2.01 o
  -4  -1  17         15.66         11.33         2.08 o
  -3  -1  17         25.51         23.51         2.85 o
  -2  -1  17          0.66          0.42         0.60 o
  -1  -1  17        105.04        103.11         4.77 o
   0  -1  17         50.34         56.61         3.75 o
   1  -1  17         22.76         19.70         2.38 o
   2  -1  17         93.30         82.19         6.17 o
   3  -1  17         16.89         19.66         3.38 o
   4  -1  17          7.48         10.31         2.74 o
   5  -1  17          0.60          0.10         1.60 o
   6  -1  17          8.67          8.36         3.93 o
   7  -1  17          0.90          0.53         3.19 o
  -8   0  17         14.11         14.55         4.96 o
  -7   0  17          3.35          1.85         1.50 o
  -6   0  17         11.53         14.12         2.88 o
  -5   0  17          3.78         -1.62         1.62 o
  -4   0  17         94.53         91.31         5.56 o
  -3   0  17         63.89         64.60         4.24 o
  -2   0  17         62.30         58.03         3.32 o
  -1   0  17        200.08        180.10         9.72 o
   0   0  17         10.98         16.35         2.98 o
   1   0  17          8.50          8.31         1.73 o
   2   0  17        137.78        135.85         6.86 o
   3   0  17         12.03         12.93         4.33 o
   4   0  17         43.45         44.31        11.26 o
   5   0  17          2.43          1.19         5.84 o
   6   0  17         21.97         27.76         5.77 o
   7   0  17          2.63          2.72         3.81 o
  -8   1  17          3.31         -2.08         2.08 o
  -7   1  17         26.44         29.16         4.89 o
  -6   1  17          0.05         -0.74         1.21 o
  -5   1  17          2.25          1.05         1.02 o
  -4   1  17          2.80          3.09         1.31 o
  -3   1  17         15.98          9.89         1.70 o
  -2   1  17         30.83         29.04         4.04 o
  -1   1  17         29.01         18.78         5.65 o
   0   1  17         14.88         15.92         2.81 o
   1   1  17          3.12          1.66         1.31 o
   2   1  17          6.98         11.75         2.75 o
   3   1  17          1.13          0.71         1.07 o
   4   1  17         15.50         15.54         2.37 o
   5   1  17          1.28          1.44         2.30 o
   6   1  17          8.65          9.46         3.82 o
   7   1  17          1.00          3.67         4.00 o
  -7   2  17         12.48         19.20         4.29 o
  -6   2  17          1.09          4.99         2.19 o
  -5   2  17         11.73         11.07         2.08 o
  -4   2  17        290.99        284.68        13.00 o
  -3   2  17         81.65         74.98         6.43 o
  -2   2  17         25.19         23.72         3.64 o
  -1   2  17          1.87          2.09         1.85 o
   0   2  17        619.37        623.48        17.74 o
   1   2  17         11.59         10.16         2.59 o
   2   2  17         97.25         81.83         8.53 o
   3   2  17          0.32         -0.40         0.90 o
   4   2  17         35.89         36.25         4.21 o
   5   2  17         19.91         15.21         5.48 o
   6   2  17         11.49         14.80         6.14 o
   7   2  17          7.38         10.07         4.85 o
   8   2  17          0.00          1.45         2.67 o
  -7   3  17         20.02         27.93         8.05 o
  -6   3  17          0.39         14.27         5.53 o
  -5   3  17         83.65         84.96         9.60 o
  -4   3  17         32.40         31.64         4.49 o
  -3   3  17        104.50         97.59         7.43 o
  -2   3  17         24.08         18.17         3.16 o
  -1   3  17        196.66        197.27         6.74 o
   0   3  17         23.89         18.85         1.83 o
   1   3  17         24.50         31.94         4.38 o
   2   3  17         16.54         14.95         3.00 o
   3   3  17        287.69        262.59        18.83 o
   4   3  17          0.78          5.30         2.20 o
   5   3  17        211.77        218.27        18.99 o
   6   3  17         24.30         22.08         7.03 o
   7   3  17         28.02         18.56         5.83 o
  -6   4  17        225.89        267.03        22.35 o
  -5   4  17          0.12         -1.83         3.39 o
  -4   4  17         39.65         32.92         4.63 o
  -3   4  17        126.63        130.68         8.66 o
  -2   4  17         14.74         13.32         2.23 o
  -1   4  17          0.21         -0.86         0.86 o
   0   4  17        284.49        267.26         8.35 o
   1   4  17         15.07         11.60         2.58 o
   2   4  17        141.66        104.08         8.27 o
   3   4  17          3.48          7.31         3.42 o
   4   4  17          1.16          5.45         4.64 o
   5   4  17         10.40         10.70         5.28 o
   6   4  17         26.47         34.33         8.63 o
   7   4  17          1.43         -4.02         4.21 o
  -6   5  17         40.06         41.39         9.46 o
  -5   5  17          1.01         -3.18         3.18 o
  -4   5  17          7.43          4.60         4.52 o
  -3   5  17         44.14         36.04         3.76 o
  -2   5  17         20.77         18.63         2.45 o
  -1   5  17        362.35        341.83        10.29 o
   0   5  17         68.07         64.91         5.13 o
   1   5  17        116.91         96.84         8.38 o
   2   5  17          7.93          5.37         2.02 o
   3   5  17          4.41          8.88         6.45 o
   4   5  17        128.12        120.96        14.38 o
   5   5  17         42.89         43.78         9.93 o
   6   5  17         23.54         23.93         7.94 o
   7   5  17          1.21         -3.08         4.09 o
  -6   6  17         38.50         33.10         8.03 o
  -5   6  17          6.68          4.27         3.97 o
  -4   6  17          1.41          5.48         2.43 o
  -3   6  17         10.08          6.66         1.66 o
  -2   6  17         93.37         83.56         5.41 o
  -1   6  17          4.96          5.46         1.66 o
   0   6  17        307.65        298.95        26.07 o
   1   6  17          1.31         -1.27         3.36 o
   2   6  17          0.23         -1.00         2.32 o
   3   6  17         59.73         63.34         7.71 o
   4   6  17         53.32         55.21        10.46 o
   5   6  17          4.07         11.76         5.94 o
   6   6  17          7.69         16.13         7.08 o
  -5   7  17         22.51         23.28         8.40 o
  -4   7  17          0.02          3.91         2.58 o
  -3   7  17         15.56         16.54         2.80 o
  -2   7  17          0.12         -1.72         1.72 o
  -1   7  17          5.72         13.23         2.82 o
   0   7  17         13.11         14.41         3.64 o
   1   7  17          9.06          8.55         3.06 o
   2   7  17          2.47          2.51         4.78 o
   3   7  17         31.96         38.49         9.00 o
   4   7  17          6.63          7.68         4.83 o
   5   7  17         62.42         70.23        12.94 o
   6   7  17         17.69         25.96         8.50 o
  -5   8  17          0.54          0.02         3.89 o
  -4   8  17         42.29         47.79         7.01 o
  -3   8  17          9.30          6.53         2.87 o
  -2   8  17         16.31         16.26         5.16 o
  -1   8  17          4.54          4.25         3.42 o
   0   8  17          0.00          6.34         2.97 o
   1   8  17          2.42         -0.27         1.90 o
   2   8  17         17.33         16.79         4.00 o
   3   8  17          0.09          0.97         2.86 o
   4   8  17         79.23         69.81        12.38 o
   5   8  17          6.43          6.62         5.12 o
  -4   9  17          1.34          0.64         2.29 o
  -3   9  17         25.19         17.62         4.40 o
  -2   9  17          3.81          2.19         2.61 o
  -1   9  17         10.11         10.63         3.82 o
   0   9  17          1.51         -0.82         2.24 o
   1   9  17        109.10        107.88        10.08 o
   2   9  17          5.67          3.48         2.44 o
   3   9  17         13.89         11.67         5.77 o
   4   9  17          7.24          6.31         4.34 o
  -3  10  17          5.51          4.59         3.40 o
  -2  10  17         17.57         18.19         4.66 o
  -1  10  17          5.83          0.83         1.86 o
   0  10  17         26.01         28.13         8.03 o
   1  10  17          1.42          1.20         2.68 o
   2  10  17          0.34          6.27         3.00 o
   3  10  17          5.47          2.02         3.76 o
  -1  11  17         15.61          2.78         3.56 o
   0  11  17         10.77          9.36         4.38 o
   2  11  17          1.61          7.84         5.21 o
  -2  -9  18          1.79         -1.48         3.64 o
  -1  -9  18          0.15          1.92         3.29 o
   0  -9  18          4.74         10.70         6.16 o
  -3  -8  18         39.23         48.41         7.09 o
  -2  -8  18          0.79         -2.22         2.22 o
  -1  -8  18          1.05          2.03         2.75 o
   0  -8  18         18.72         24.82         8.37 o
   1  -8  18          5.49          4.19         4.39 o
   2  -8  18         13.40         14.09         5.80 o
   3  -8  18          5.67         12.51         6.09 o
  -4  -7  18          0.83          4.47         6.62 o
  -3  -7  18          5.99          7.40         3.47 o
  -2  -7  18          0.00          2.35         1.82 o
  -1  -7  18          0.41          4.27         2.97 o
   0  -7  18         36.70         39.31         4.41 o
   1  -7  18          2.08          3.47         1.91 o
   2  -7  18          0.30          1.78         2.41 o
   3  -7  18          0.31          1.62         2.74 o
   4  -7  18          5.79          9.63         5.48 o
  -5  -6  18        206.78        219.61        21.83 o
  -4  -6  18         13.85         16.29         6.50 o
  -3  -6  18          5.34          6.64         2.36 o
  -2  -6  18          7.51         11.80         3.11 o
  -1  -6  18         16.67         20.02         3.86 o
   0  -6  18         53.49         52.38         4.75 o
   1  -6  18          7.24          9.36         2.16 o
   2  -6  18         11.33          8.82         4.17 o
   3  -6  18          0.18         -1.13         2.77 o
   4  -6  18          0.02         -0.81         3.11 o
  -6  -5  18         26.54         25.85         6.74 o
  -5  -5  18         61.73         62.98        11.05 o
  -4  -5  18         17.12         20.50         6.53 o
  -3  -5  18         37.16         41.62         8.20 o
  -2  -5  18          3.28          1.94         1.57 o
  -1  -5  18        138.31        128.68         8.95 o
   0  -5  18          0.52          0.59         1.13 o
   1  -5  18         28.21         34.89         4.61 o
   2  -5  18          0.03          0.79         1.60 o
   3  -5  18         57.57         61.32         9.75 o
   4  -5  18          0.37          4.30         2.80 o
   5  -5  18         92.06        110.38        15.18 o
  -6  -4  18          4.67          2.36         3.31 o
  -5  -4  18          6.73          4.67         3.74 o
  -4  -4  18          7.47         10.34         4.70 o
  -3  -4  18          6.81          4.67         1.83 o
  -2  -4  18         50.53         52.15         5.56 o
  -1  -4  18          9.94          8.29         1.76 o
   0  -4  18          0.89          2.55         1.41 o
   1  -4  18          0.02          1.94         1.58 o
   2  -4  18        185.50        185.01        10.14 o
   3  -4  18          2.23          3.21         1.58 o
   4  -4  18         81.16         77.12        11.53 o
   5  -4  18          2.47          6.09         4.09 o
   6  -4  18          2.97         11.84         6.01 o
  -7  -3  18          6.92          6.91         4.37 o
  -6  -3  18          0.62          3.95         2.61 o
  -5  -3  18         11.44         12.41         3.40 o
  -4  -3  18          0.24          2.71         1.44 o
  -3  -3  18         90.73         86.41         7.16 o
  -2  -3  18          4.59          4.71         1.39 o
  -1  -3  18          7.06          5.60         1.13 o
   0  -3  18         12.30         16.46         2.82 o
   1  -3  18         51.72         44.12         4.71 o
   2  -3  18          8.32         10.57         2.50 o
   3  -3  18         32.37         38.00         4.76 o
   4  -3  18          1.75          1.48         2.76 o
   5  -3  18         49.82         50.91        10.04 o
   6  -3  18          3.48          4.72         4.30 o
  -7  -2  18         34.02         33.39         7.90 o
  -6  -2  18         52.56         48.46         6.09 o
  -5  -2  18         31.45         30.51         3.73 o
  -4  -2  18         43.00         49.83         4.43 o
  -3  -2  18          5.53          2.32         1.08 o
  -2  -2  18         36.18         30.86         3.10 o
  -1  -2  18         43.53         42.56         2.78 o
   0  -2  18        283.76        303.69         8.68 o
   1  -2  18        109.46        113.12         7.21 o
   2  -2  18         12.92         10.08         2.75 o
   3  -2  18         27.57         26.51         3.95 o
   4  -2  18         41.09         48.92         6.95 o
   5  -2  18          1.61          0.29         2.90 o
   6  -2  18          4.06         -4.53         4.53 o
  -7  -1  18          4.91          6.32         2.42 o
  -6  -1  18          0.96          3.03         1.64 o
  -5  -1  18         62.68         61.78         5.08 o
  -4  -1  18         10.17         10.78         2.09 o
  -3  -1  18        249.43        251.02         8.48 o
  -2  -1  18          1.55          1.00         0.91 o
  -1  -1  18        111.91        104.64         5.18 o
   0  -1  18         38.68         36.71         3.08 o
   1  -1  18         11.16         10.53         2.11 o
   2  -1  18         16.10         14.93         2.76 o
   3  -1  18        185.11        163.80         9.49 o
   4  -1  18          2.59          2.85         2.14 o
   5  -1  18          0.79         -0.91         1.92 o
   6  -1  18         15.99         18.05         6.22 o
   7  -1  18          2.04          7.96         5.57 o
  -7   0  18         27.89         22.07         3.65 o
  -6   0  18         21.53         21.11         3.29 o
  -5   0  18          0.70         -0.55         1.31 o
  -4   0  18         40.31         41.15         3.88 o
  -3   0  18        268.22        265.62         8.52 o
  -2   0  18          1.03          0.92         1.07 o
  -1   0  18        225.25        213.79         9.94 o
   0   0  18        844.96        903.94        26.08 o
   1   0  18         34.21         36.84         3.34 o
   2   0  18        254.14        267.24         8.48 o
   3   0  18         10.62          5.73         2.31 o
   4   0  18         25.88         26.47         5.89 o
   5   0  18          2.27          0.86         2.50 o
   6   0  18         45.15         47.80         6.66 o
   7   0  18          1.52         -1.17         1.86 o
  -7   1  18         20.44         14.92         7.46 o
  -6   1  18         22.38         22.57         3.47 o
  -5   1  18         76.80         82.77         5.85 o
  -4   1  18         17.17         12.82         2.15 o
  -3   1  18          1.67          3.71         2.97 o
  -2   1  18          0.39         -0.15         1.15 o
  -1   1  18          9.55         14.49         3.26 o
   0   1  18        136.25        136.85         8.18 o
   1   1  18         91.72        107.29        11.22 o
   2   1  18          0.44          1.91         1.60 o
   3   1  18          8.64          5.15         1.77 o
   4   1  18          0.78         -2.09         4.27 o
   5   1  18         17.80         16.86         4.40 o
   6   1  18          1.86          3.17         3.04 o
   7   1  18          0.16          2.51         3.91 o
  -7   2  18          0.38         -5.46         5.46 o
  -6   2  18         19.37         24.54         4.78 o
  -5   2  18          1.16          1.98         1.89 o
  -4   2  18         53.37         60.79         6.27 o
  -3   2  18         35.82         30.41         4.34 o
  -2   2  18        378.88        348.41        13.68 o
  -1   2  18          0.22         -0.56         1.56 o
   0   2  18         59.18         71.82         6.50 o
   1   2  18          2.44          1.32         2.16 o
   2   2  18         82.25         77.97         8.59 o
   3   2  18          0.74          0.43         2.25 o
   4   2  18        207.08        189.08        17.18 o
   5   2  18          8.22          0.91         3.10 o
   6   2  18         44.32         39.72         9.05 o
   7   2  18          6.26          3.76         3.61 o
  -6   3  18          4.87         11.85         5.87 o
  -5   3  18         19.86         14.32         3.40 o
  -4   3  18         23.06         20.76         3.86 o
  -3   3  18        271.16        277.73        15.03 o
  -2   3  18         54.48         49.54         5.53 o
  -1   3  18         46.98         46.08         5.45 o
   0   3  18          0.72          1.96         2.35 o
   1   3  18         68.73         74.68         6.74 o
   2   3  18          3.98          5.52         2.25 o
   3   3  18         50.17         36.31         7.49 o
   4   3  18         80.44         71.22        10.82 o
   5   3  18        302.60        300.68        22.82 o
   6   3  18          2.15          4.26         3.49 o
   7   3  18          2.13          1.26         3.30 o
  -6   4  18          5.92         15.82         6.87 o
  -5   4  18          1.40         11.63         5.07 o
  -4   4  18          1.38          0.57         1.47 o
  -3   4  18        103.55         98.57        11.64 o
  -2   4  18          1.43          4.16         1.53 o
  -1   4  18          2.91          2.92         0.95 o
   0   4  18         12.03         11.72         1.95 o
   1   4  18          4.10          2.68         2.53 o
   2   4  18         40.88         33.27         4.96 o
   3   4  18         13.74          9.65         6.17 o
   4   4  18          9.77         11.39         5.21 o
   5   4  18         24.51         21.29         6.28 o
   6   4  18          8.44         13.71         6.26 o
   7   4  18          0.00         -5.12         5.12 o
  -6   5  18         14.26         14.03         5.47 o
  -5   5  18         12.02         11.20         5.22 o
  -4   5  18          1.61          3.65         2.17 o
  -3   5  18          1.64          4.86         1.93 o
  -2   5  18          2.15          1.21         1.12 o
  -1   5  18         95.54         92.60         7.66 o
   0   5  18          0.41         -0.70         1.26 o
   1   5  18         36.67         31.84         4.70 o
   2   5  18         34.12         33.97         5.03 o
   3   5  18         76.81         82.68        17.54 o
   4   5  18          1.42          9.08         4.71 o
   5   5  18          1.23          3.83         4.26 o
   6   5  18         19.34         24.20         7.58 o
  -5   6  18          6.22         -2.97         3.51 o
  -4   6  18          6.95         11.30         3.20 o
  -3   6  18          2.75          2.27         1.45 o
  -2   6  18         12.24         13.64         3.87 o
  -1   6  18         11.24          8.35         1.89 o
   0   6  18         27.07         31.82         3.69 o
   1   6  18          4.64          2.17         2.45 o
   2   6  18        100.99         85.68         8.34 o
   3   6  18          0.33          1.26         4.39 o
   4   6  18          4.25          9.65         5.75 o
   5   6  18         13.12          8.20         4.88 o
   6   6  18         48.90         55.71        11.22 o
  -5   7  18         87.09        111.92        16.04 o
  -4   7  18          1.00          4.42         2.56 o
  -3   7  18         18.11         12.58         2.59 o
  -2   7  18          2.13          1.32         1.83 o
  -1   7  18         99.50         97.66         6.41 o
   0   7  18          0.29          2.27         4.36 o
   1   7  18        133.29        138.91        10.47 o
   2   7  18          0.01          0.96         5.59 o
   3   7  18         60.13         65.41        10.99 o
   4   7  18          5.12         10.21         5.37 o
   5   7  18          3.44         -2.93         2.93 o
  -4   8  18          7.33          9.95         3.29 o
  -3   8  18          2.50          1.38         2.86 o
  -2   8  18         76.07         75.06         7.94 o
  -1   8  18          8.34          5.74         3.01 o
   0   8  18        387.38        351.30        16.59 o
   1   8  18         55.38         55.61         7.02 o
   2   8  18          8.37          9.68         5.33 o
   3   8  18         15.02          9.26         4.57 o
   4   8  18         25.09         21.59         8.04 o
   5   8  18          7.57          1.99         3.46 o
  -3   9  18         54.23         50.67         7.13 o
  -2   9  18          1.90          3.29         2.31 o
  -1   9  18          0.20         -0.05         2.83 o
   0   9  18         34.23         32.07         5.38 o
   1   9  18         61.19         58.60         7.65 o
   2   9  18          0.62         -0.50         4.60 o
   3   9  18          8.04          4.98         4.79 o
   4   9  18          1.15         -5.49         5.49 o
  -1  10  18          0.29          0.91         2.93 o
   0  10  18         10.87         14.35         6.66 o
   1  10  18          6.57          4.59         4.90 o
   2  10  18          0.29          4.21         3.01 o
   3  10  18          5.14          0.50         3.84 o
  -2  -9  19          3.35          4.55         4.44 o
  -1  -9  19         10.50          8.06         3.07 o
  -3  -8  19          3.09          6.44         3.95 o
  -2  -8  19          8.82          5.75         4.43 o
  -1  -8  19          1.38          0.27         3.62 o
   0  -8  19         16.37         18.25         4.49 o
   1  -8  19          1.33         -1.97         2.17 o
   2  -8  19         20.17         21.81         4.87 o
  -4  -7  19        235.27        263.05        24.43 o
  -3  -7  19         15.62         15.31         7.77 o
  -2  -7  19          0.02          1.59         4.03 o
  -1  -7  19        119.84        119.73        10.06 o
   0  -7  19          0.00          3.97         2.28 o
   1  -7  19         52.22         52.18         5.27 o
   2  -7  19          2.01          0.10         1.97 o
   3  -7  19          0.30         -2.51         3.31 o
  -5  -6  19          6.71          3.19         3.03 o
  -4  -6  19         21.53         30.96         8.49 o
  -3  -6  19         12.52         13.38         5.91 o
  -2  -6  19         34.16         47.50         6.07 o
  -1  -6  19         26.29         32.19         5.07 o
   0  -6  19          0.05         -0.87         1.30 o
   1  -6  19          0.01         -0.14         1.37 o
   2  -6  19         70.07         77.51        10.97 o
   3  -6  19          2.67          9.73         4.51 o
   4  -6  19         15.17         31.50         8.39 o
  -5  -5  19         57.79         66.48        11.66 o
  -4  -5  19          4.16          8.20         4.93 o
  -3  -5  19          0.71         -0.59         2.56 o
  -2  -5  19          6.65          6.05         2.12 o
  -1  -5  19          0.95         -0.43         1.38 o
   0  -5  19          0.58          2.24         1.15 o
   1  -5  19         31.19         31.83         3.75 o
   2  -5  19          1.58         -0.10         1.50 o
   3  -5  19         63.33         65.48        10.28 o
   4  -5  19          8.03          5.43         4.20 o
   5  -5  19         13.19         21.86         7.74 o
  -6  -4  19          1.43          1.02         2.27 o
  -5  -4  19         27.33         30.26         7.92 o
  -4  -4  19         84.47         91.79         8.35 o
  -3  -4  19          0.30         -0.72         2.73 o
  -2  -4  19          0.38         -0.73         1.33 o
  -1  -4  19         12.03         14.72         3.06 o
   0  -4  19          4.18          3.34         1.24 o
   1  -4  19          1.11          3.55         2.25 o
   2  -4  19        132.74        134.65         8.93 o
   3  -4  19          4.37          2.99         1.94 o
   4  -4  19         52.99         62.58        10.57 o
   5  -4  19          0.72          2.44         3.34 o
  -7  -3  19          0.61          0.83         2.46 o
  -6  -3  19         11.55          6.91         4.94 o
  -5  -3  19          1.27          1.81         5.53 o
  -4  -3  19          1.02          4.49         2.58 o
  -3  -3  19         10.91         11.02         2.80 o
  -2  -3  19          0.78          0.04         1.02 o
  -1  -3  19         39.14         41.68         3.47 o
   0  -3  19         11.43         10.14         1.82 o
   1  -3  19         14.96         14.00         3.03 o
   2  -3  19          0.55          0.19         1.76 o
   3  -3  19         60.05         54.65         5.70 o
   4  -3  19          0.25          0.14         3.17 o
   5  -3  19        113.50        134.38        15.73 o
   6  -3  19          0.13          2.21         2.75 o
  -7  -2  19          2.53          3.74         3.11 o
  -6  -2  19          5.92          6.79         2.70 o
  -5  -2  19         34.07         35.75         5.35 o
  -4  -2  19          6.02          4.86         2.37 o
  -3  -2  19          2.07          2.27         1.49 o
  -2  -2  19         37.69         44.19         4.81 o
  -1  -2  19         15.63         17.05         1.81 o
   0  -2  19        208.03        222.86         7.68 o
   1  -2  19        159.92        149.68         8.53 o
   2  -2  19         19.23         14.57         2.88 o
   3  -2  19         26.04         29.14         4.21 o
   4  -2  19        290.51        269.27        24.31 o
   5  -2  19          2.09         -1.50         2.58 o
   6  -2  19          0.38          2.11         2.74 o
  -7  -1  19         27.79         34.87         6.22 o
  -6  -1  19         80.50         99.22         9.61 o
  -5  -1  19         11.26          6.26         3.38 o
  -4  -1  19          0.25          2.82         1.88 o
  -3  -1  19         61.69         51.76         5.67 o
  -2  -1  19          0.57          2.47         1.64 o
  -1  -1  19         13.06         16.44         2.67 o
   0  -1  19        103.99        108.31         5.52 o
   1  -1  19        932.99       1031.34        25.61 o
   2  -1  19         50.26         50.97         5.27 o
   3  -1  19          7.98         10.16         2.74 o
   4  -1  19          0.25          0.27         1.93 o
   5  -1  19         36.50         32.43         4.54 o
   6  -1  19          0.67          1.62         4.48 o
  -7   0  19          9.74         12.78         3.81 o
  -6   0  19         71.24         71.56         7.82 o
  -5   0  19         48.56         58.59         6.71 o
  -4   0  19         33.23         32.83         4.62 o
  -3   0  19         14.91         13.42         2.96 o
  -2   0  19        462.40        489.32        16.05 o
  -1   0  19         36.01         44.28         4.96 o
   0   0  19          2.39          7.66         2.52 o
   1   0  19         51.97         48.94         4.91 o
   2   0  19        123.37        127.73         7.38 o
   3   0  19         32.61         26.60         4.25 o
   4   0  19          7.93          6.61         2.31 o
   5   0  19          4.94          4.38         2.98 o
   6   0  19         19.57         23.59         4.89 o
   7   0  19          1.66          2.81         2.94 o
  -7   1  19         19.09         32.51         9.01 o
  -6   1  19         14.41         17.11         3.69 o
  -5   1  19          0.31          4.96         2.73 o
  -4   1  19         14.59         10.09         2.97 o
  -3   1  19        158.86        139.04         9.10 o
  -2   1  19         14.79         17.58         2.98 o
  -1   1  19        476.68        483.65        23.20 o
   0   1  19          8.49          6.84         1.89 o
   1   1  19          0.16         -0.63         1.38 o
   2   1  19          1.57          6.75         4.45 o
   3   1  19         42.06         39.58         7.59 o
   4   1  19          0.03         -2.65         2.65 o
   5   1  19         13.90         17.01         4.29 o
   6   1  19          2.45          4.14         3.70 o
   7   1  19          5.49          3.12         2.83 o
  -6   2  19          6.90          7.08         2.27 o
  -5   2  19         12.10         12.40         3.05 o
  -4   2  19         30.80         28.21         4.26 o
  -3   2  19          0.73         -1.36         1.36 o
  -2   2  19         29.19         31.37         4.46 o
  -1   2  19         14.49         19.98         3.73 o
   0   2  19        136.82        140.76         7.38 o
   1   2  19          1.18          3.13         1.57 o
   2   2  19        114.35        117.46        18.35 o
   3   2  19          0.13          0.99         2.88 o
   4   2  19          3.62          5.32         3.99 o
   5   2  19          3.48          1.76         2.76 o
   6   2  19        183.91        162.08        17.37 o
   7   2  19          1.99         11.23         5.67 o
  -6   3  19         24.42         26.40         7.07 o
  -5   3  19         16.36         13.03         3.34 o
  -4   3  19         18.42         16.28         3.29 o
  -3   3  19          4.88          9.51         3.12 o
  -2   3  19         83.70         82.20         7.25 o
  -1   3  19        426.79        430.38        18.64 o
   0   3  19        118.04        130.03         8.92 o
   1   3  19         80.49         83.00         9.93 o
   2   3  19          0.11          1.20         1.75 o
   3   3  19          0.03          4.37         3.12 o
   4   3  19          0.20         -1.62         3.42 o
   5   3  19         78.46         92.57        13.09 o
   6   3  19         50.56         53.85        10.09 o
   7   3  19         44.47         39.55         9.39 o
  -6   4  19         29.68         34.47         8.48 o
  -5   4  19         39.67         48.38         9.34 o
  -4   4  19         23.63         17.50         3.66 o
  -3   4  19         37.88         40.38         5.83 o
  -2   4  19        114.52        113.09         8.66 o
  -1   4  19          6.12          8.25         2.52 o
   0   4  19         53.39         46.59         5.60 o
   1   4  19          4.83          2.18         1.61 o
   2   4  19          5.85          9.34         2.92 o
   3   4  19         15.89         16.77         4.21 o
   4   4  19         85.56         68.43        10.59 o
   5   4  19         12.48         12.56         5.56 o
   6   4  19         25.35         29.88         9.04 o
   7   4  19          0.01         -1.25         3.86 o
  -6   5  19         14.72         20.40         7.12 o
  -5   5  19         21.19         27.43         7.25 o
  -4   5  19          0.29          1.34         1.96 o
  -3   5  19        175.56        167.64         8.38 o
  -2   5  19         34.36         31.07         4.55 o
  -1   5  19          9.74          9.82         2.82 o
   0   5  19          6.34          8.88         2.39 o
   1   5  19         31.75         35.54         5.21 o
   2   5  19         11.27         14.74         3.97 o
   3   5  19        251.98        220.57        25.44 o
   4   5  19         14.18         13.69         6.01 o
   5   5  19         41.66         46.94         9.52 o
   6   5  19         11.53         10.61         5.81 o
  -5   6  19          5.51          6.10         2.77 o
  -4   6  19         51.20         56.03        10.75 o
  -3   6  19          0.16          0.27         2.48 o
  -2   6  19         23.48         16.64         3.72 o
  -1   6  19          1.73          1.15         1.63 o
   0   6  19         64.57         64.25         6.88 o
   1   6  19          6.39          5.13         4.51 o
   2   6  19         15.88         29.65         5.18 o
   3   6  19         49.72         50.85         7.11 o
   4   6  19          1.55          9.09         5.78 o
   5   6  19          0.02          4.19         3.96 o
   6   6  19          0.26          8.16         5.91 o
  -4   7  19         45.49         46.40        10.50 o
  -3   7  19         54.60         49.40         6.17 o
  -2   7  19          5.45         14.56         5.68 o
  -1   7  19         27.16         25.50         4.61 o
   0   7  19          0.08          1.56         4.92 o
   1   7  19        411.05        395.30        17.74 o
   2   7  19         43.21         38.16         6.00 o
   3   7  19        221.03        205.43        19.08 o
   4   7  19         22.89         25.41         7.83 o
   5   7  19         11.73         13.70         5.82 o
  -4   8  19         23.68         16.43         6.96 o
  -3   8  19          8.56          3.88         3.97 o
  -2   8  19        110.24        108.49        15.37 o
  -1   8  19         15.25         13.53         5.10 o
   0   8  19        201.41        186.40        12.45 o
   1   8  19         16.77         13.15         3.76 o
   2   8  19         48.61         48.61         7.10 o
   3   8  19          4.51         -1.77         2.96 o
   4   8  19          0.00         12.09         6.25 o
  -2   9  19          4.91         14.05         6.25 o
  -1   9  19         24.69         23.46         7.45 o
   0   9  19          0.91          2.50         4.67 o
   1   9  19          0.10          0.32         2.15 o
   2   9  19          0.06          0.48         2.65 o
   3   9  19         96.38         77.27        12.69 o
   0  10  19          3.11          5.02         4.82 o
   1  10  19          8.96          6.73         4.58 o
   2  10  19          0.93          5.73         4.81 o
  -2  -8  20          9.50         10.42         3.63 o
  -1  -8  20          0.50         -1.61         2.60 o
   0  -8  20         20.29         20.94         4.33 o
   1  -8  20          3.54          0.73         3.59 o
   2  -8  20         12.90          8.52         4.63 o
  -3  -7  20         15.86         18.28         6.44 o
  -2  -7  20          4.07          5.88         3.29 o
  -1  -7  20          0.34          6.14         3.21 o
   0  -7  20          3.93          3.18         2.03 o
   1  -7  20          8.34          2.78         2.50 o
   2  -7  20          3.86          4.28         2.41 o
   3  -7  20         26.48         36.51         9.38 o
  -4  -6  20        218.37        235.12        22.17 o
  -3  -6  20          3.53         12.02         5.72 o
  -2  -6  20         41.30         51.07         6.29 o
  -1  -6  20          0.00         -0.13         1.88 o
   0  -6  20          1.48          2.43         2.30 o
   1  -6  20         26.31         28.76         3.78 o
   2  -6  20          0.01          8.17         4.54 o
   3  -6  20          2.17          3.52         3.03 o
   4  -6  20         22.79         24.04         7.06 o
  -5  -5  20          0.84         11.22         6.08 o
  -4  -5  20        113.11        137.89        16.30 o
  -3  -5  20         39.24         29.59         7.31 o
  -2  -5  20         14.19         21.42         4.03 o
  -1  -5  20         80.76         85.40         7.60 o
   0  -5  20          3.38          5.09         1.80 o
   1  -5  20         48.16         45.07         4.37 o
   2  -5  20          2.51          3.13         1.92 o
   3  -5  20         34.04         27.61         7.07 o
   4  -5  20          0.20          5.57         3.75 o
   5  -5  20          0.96          1.80         4.29 o
  -6  -4  20         28.13         22.05         5.04 o
  -5  -4  20          0.69          8.12         3.39 o
  -4  -4  20         11.72          6.08         4.16 o
  -3  -4  20          6.00          4.21         3.89 o
  -2  -4  20          0.00          1.71         3.05 o
  -1  -4  20          0.14          2.05         1.32 o
   0  -4  20          0.87          1.73         1.58 o
   1  -4  20          2.24          0.80         1.35 o
   2  -4  20          0.05          4.14         2.10 o
   3  -4  20          4.99          8.38         2.36 o
   4  -4  20         30.60         42.03         9.47 o
   5  -4  20          0.10          6.91         5.39 o
  -6  -3  20          1.13          2.38         2.58 o
  -5  -3  20          4.56          5.23         2.75 o
  -4  -3  20         82.60         90.23         9.99 o
  -3  -3  20          3.87          4.93         2.07 o
  -2  -3  20          4.34          1.80         3.37 o
  -1  -3  20         59.76         69.56         5.92 o
   0  -3  20          3.99          1.73         1.21 o
   1  -3  20         14.16         14.01         2.51 o
   2  -3  20          0.39          0.22         1.37 o
   3  -3  20        143.17        156.99        14.84 o
   4  -3  20          0.45         -0.01         3.06 o
   5  -3  20         84.71         88.91        13.22 o
  -7  -2  20          3.41          2.36         2.63 o
  -6  -2  20          8.69         12.86         3.60 o
  -5  -2  20          4.18          2.43         2.38 o
  -4  -2  20          7.19         10.11         3.11 o
  -3  -2  20          3.01          1.99         2.45 o
  -2  -2  20        125.36        123.76         8.17 o
  -1  -2  20          2.55          3.35         1.21 o
   0  -2  20          4.23          6.10         2.12 o
   1  -2  20         32.86         31.99         4.06 o
   2  -2  20          9.60         11.03         3.16 o
   3  -2  20          1.93          2.30         1.56 o
   4  -2  20        303.08        305.55        23.49 o
   5  -2  20          0.03          0.88         3.13 o
   6  -2  20          0.28          6.16         4.47 o
  -7  -1  20          2.15          6.13         6.65 o
  -6  -1  20          0.52         -0.83         4.28 o
  -5  -1  20          7.97          7.08         2.12 o
  -4  -1  20          0.47          1.38         1.72 o
  -3  -1  20          4.21          3.59         2.02 o
  -2  -1  20         57.74         59.29         5.76 o
  -1  -1  20        262.32        272.26        11.71 o
   0  -1  20         17.57         19.24         3.09 o
   1  -1  20          9.66         14.39         2.56 o
   2  -1  20        125.37        125.93         8.51 o
   3  -1  20          2.29          4.27         2.06 o
   4  -1  20          6.77          4.42         2.06 o
   5  -1  20         14.68          6.75         4.40 o
   6  -1  20          3.14          1.65         3.84 o
  -7   0  20          0.15          4.41         4.28 o
  -6   0  20          2.70          4.85         2.85 o
  -5   0  20          2.62          7.06         2.65 o
  -4   0  20         35.47         34.98         5.06 o
  -3   0  20         12.89         16.13         3.41 o
  -2   0  20        497.46        520.38        17.13 o
  -1   0  20        278.61        304.06        14.51 o
   0   0  20        168.42        171.57         9.46 o
   1   0  20         17.15         17.49         3.28 o
   2   0  20          1.48          0.66         1.33 o
   3   0  20          2.76          1.53         1.39 o
   4   0  20          0.72          0.05         1.96 o
   5   0  20          0.70         -0.32         2.44 o
   6   0  20         11.13         13.96         4.10 o
   7   0  20         10.99          9.51         5.08 o
  -6   1  20          4.32          2.19         1.85 o
  -5   1  20          4.65          5.56         3.75 o
  -4   1  20         19.19         24.65         4.37 o
  -3   1  20          9.00          9.76         2.97 o
  -2   1  20          6.90          6.11         1.69 o
  -1   1  20        163.63        184.73        12.09 o
   0   1  20          3.63          1.27         1.42 o
   1   1  20         16.22         17.31         3.42 o
   2   1  20         57.27         55.09         6.30 o
   3   1  20         17.18         19.50         5.59 o
   4   1  20          2.80          4.51         2.70 o
   5   1  20          1.81          4.89         4.30 o
   6   1  20         11.17         12.40         5.70 o
   7   1  20          4.39          3.80         2.76 o
  -6   2  20          3.33          4.94         2.81 o
  -5   2  20         14.30         15.05         3.64 o
  -4   2  20         17.40         22.96         4.10 o
  -3   2  20          3.14          4.77         2.14 o
  -2   2  20        163.61        162.36        10.11 o
  -1   2  20        161.60        174.81        10.41 o
   0   2  20        357.07        390.35        19.41 o
   1   2  20          1.11          0.82         1.54 o
   2   2  20         63.03         77.34         9.37 o
   3   2  20         12.37         13.87         5.16 o
   4   2  20          0.87          4.79         4.22 o
   5   2  20         13.79         13.27         5.80 o
   6   2  20         37.31         46.10         9.83 o
   7   2  20         14.16         12.72         6.40 o
  -6   3  20          4.11          2.16         2.76 o
  -5   3  20          1.24          2.82         1.90 o
  -4   3  20          0.40         -0.10         1.88 o
  -3   3  20        123.24        133.99         9.42 o
  -2   3  20         25.82         28.84         4.75 o
  -1   3  20        286.29        300.03        13.91 o
   0   3  20          0.27          0.41         3.11 o
   1   3  20         32.82         24.61         4.18 o
   2   3  20          4.41          0.49         2.06 o
   3   3  20         46.87         49.66         9.35 o
   4   3  20          3.71          7.33         5.19 o
   5   3  20          0.02          0.14         3.78 o
   6   3  20          3.62         10.96         5.97 o
   7   3  20          3.95          1.17         4.07 o
  -6   4  20         54.10         61.01        11.60 o
  -5   4  20          1.12          3.33         4.45 o
  -4   4  20         21.75         22.54         4.28 o
  -3   4  20          9.19         14.94         5.41 o
  -2   4  20          5.28          8.11         2.74 o
  -1   4  20          1.52          4.14         1.82 o
   0   4  20        109.34        109.41         8.70 o
   1   4  20         24.13         25.35         5.09 o
   2   4  20        108.27        101.41        13.10 o
   3   4  20          0.05         -0.95         2.03 o
   4   4  20          1.71         -0.65         2.93 o
   5   4  20         13.60          3.65         3.70 o
   6   4  20         63.69         64.09        11.69 o
  -5   5  20         15.19         12.65         5.59 o
  -4   5  20          1.05          0.67         2.30 o
  -3   5  20         45.59         47.11         6.57 o
  -2   5  20          0.19          4.03         3.02 o
  -1   5  20          0.12          2.14         1.94 o
   0   5  20          5.53          4.45         2.28 o
   1   5  20          1.67          0.54         2.05 o
   2   5  20         14.50          8.38         3.09 o
   3   5  20         22.42         22.08         4.70 o
   4   5  20          1.39          1.90         4.03 o
   5   5  20         12.62         12.87         6.06 o
   6   5  20         15.76          9.71         4.13 o
  -5   6  20         21.08         34.75         8.85 o
  -4   6  20         12.91         10.49         5.03 o
  -3   6  20          9.30         10.96         2.99 o
  -2   6  20         63.24         59.99         9.15 o
  -1   6  20          0.25          3.02         1.88 o
   0   6  20          2.85          4.62         2.57 o
   1   6  20          0.85          4.61         7.37 o
   2   6  20         14.27         14.59         3.63 o
   3   6  20         26.74         22.32         4.92 o
   4   6  20         43.92         44.94         9.37 o
   5   6  20          1.52          3.73         5.67 o
  -4   7  20          0.06          5.01         4.34 o
  -3   7  20         45.38         55.53        10.96 o
  -2   7  20          3.03          4.23         3.61 o
  -1   7  20         10.41          7.48         5.59 o
   0   7  20         61.82         60.41         6.97 o
   1   7  20        129.66        129.07        10.55 o
   2   7  20          2.60          3.74         3.06 o
   3   7  20          0.11          8.99         5.06 o
   4   7  20          0.36         -2.66         3.97 o
   5   7  20          1.01         -1.10         3.95 o
  -3   8  20          6.92          3.82         4.37 o
  -2   8  20          1.44          5.87         3.87 o
  -1   8  20          0.71          1.93         3.31 o
   0   8  20         15.18         20.49         5.59 o
   1   8  20         12.37         15.94         4.17 o
   2   8  20         49.08         45.29         7.12 o
   3   8  20          9.22         19.97         6.93 o
   4   8  20         12.25         14.50         6.09 o
  -2   9  20          3.30          2.93         3.82 o
  -1   9  20          0.83          2.36         3.72 o
   0   9  20          3.19          2.61         3.60 o
   1   9  20         33.73         32.37         6.91 o
   2   9  20          4.78          9.39         3.35 o
   3   9  20         20.86         14.74         6.37 o
   2  10  20         40.98         42.13         9.08 o
  -1  -8  21          6.11         10.59         3.77 o
   0  -8  21          7.27          1.65         3.47 o
   1  -8  21          0.62          1.98         4.84 o
  -3  -7  21         61.53         65.34        12.09 o
  -2  -7  21         18.75         26.06         7.81 o
  -1  -7  21         10.42         10.29         3.41 o
   0  -7  21          2.89         -0.57         3.42 o
   1  -7  21          5.10          6.05         4.49 o
   2  -7  21          0.00          0.88         2.14 o
   3  -7  21          7.51         10.96         5.69 o
  -4  -6  21          2.97         12.75         6.17 o
  -3  -6  21         94.31        111.03        14.65 o
  -2  -6  21          3.92         11.81         5.64 o
  -1  -6  21          0.00          1.93         2.32 o
   0  -6  21         43.81         39.73         5.71 o
   1  -6  21          0.03         -0.04         1.95 o
   2  -6  21        108.66        145.20        15.55 o
   3  -6  21          0.43         -2.83         2.88 o
   4  -6  21         10.97         20.17         7.28 o
  -4  -5  21         15.18         19.52         7.14 o
  -3  -5  21         42.65         46.20         9.23 o
  -2  -5  21         14.79         18.14         5.50 o
  -1  -5  21          0.07          3.83         2.18 o
   0  -5  21          0.02         -0.89         1.93 o
   1  -5  21         37.16         40.12         4.26 o
   2  -5  21          1.58          2.86         2.00 o
   3  -5  21         13.45         21.75         6.97 o
   4  -5  21          4.74          7.15         4.77 o
  -5  -4  21         50.59         66.19        11.76 o
  -4  -4  21         73.01         84.80        12.16 o
  -3  -4  21         20.06         19.52         6.13 o
  -2  -4  21         36.53         44.16         8.30 o
  -1  -4  21          0.53          1.66         1.63 o
   0  -4  21        100.33        103.74         6.28 o
   1  -4  21          2.52          2.38         2.15 o
   2  -4  21          5.54         13.06         3.18 o
   3  -4  21          0.90          2.91         3.51 o
   4  -4  21        182.05        222.90        20.23 o
   5  -4  21          1.10          2.54         4.25 o
  -6  -3  21         22.84         25.54         5.23 o
  -5  -3  21          7.47          7.27         2.82 o
  -4  -3  21          4.81          5.00         2.36 o
  -3  -3  21         56.98         65.23         6.57 o
  -2  -3  21          4.22          7.63         4.13 o
  -1  -3  21         20.87         18.92         3.29 o
   0  -3  21         19.23         17.93         2.43 o
   1  -3  21         26.03         30.58         4.15 o
   2  -3  21          1.77          2.82         1.41 o
   3  -3  21         28.52         28.51         4.26 o
   4  -3  21          0.20         -0.42         2.55 o
   5  -3  21          1.12         -0.18         3.05 o
  -6  -2  21          4.71          9.88         3.83 o
  -5  -2  21          0.49          0.63         1.77 o
  -4  -2  21         43.80         46.53         6.11 o
  -3  -2  21          6.58          5.83         2.48 o
  -2  -2  21         40.06         44.97         5.15 o
  -1  -2  21          7.53          5.68         1.89 o
   0  -2  21         52.12         47.73         4.98 o
   1  -2  21          5.62          3.52         1.70 o
   2  -2  21          0.00          0.28         2.88 o
   3  -2  21          4.85          3.63         2.22 o
   4  -2  21          1.02          6.55         2.81 o
   5  -2  21          6.72          0.19         3.31 o
   6  -2  21          4.29         13.00         5.84 o
  -7  -1  21          1.03          6.00         4.33 o
  -6  -1  21          3.93          1.83         2.46 o
  -5  -1  21          1.20          1.88         2.66 o
  -4  -1  21         28.14         26.97         4.65 o
  -3  -1  21          0.22          2.75         1.63 o
  -2  -1  21         17.94         16.11         3.50 o
  -1  -1  21         89.25         89.73         7.01 o
   0  -1  21          4.91          5.94         2.37 o
   1  -1  21         35.56         41.94         4.90 o
   2  -1  21         11.06         10.90         2.73 o
   3  -1  21          4.60          1.83         1.90 o
   4  -1  21          5.48          2.74         1.80 o
   5  -1  21         11.30          7.57         4.41 o
   6  -1  21          1.14          8.94         4.89 o
  -7   0  21          0.47         -1.63         3.86 o
  -6   0  21          7.45          4.83         2.57 o
  -5   0  21         15.29         15.92         3.53 o
  -4   0  21          8.41         14.30         3.32 o
  -3   0  21          0.62          1.90         1.94 o
  -2   0  21          9.99         12.54         3.30 o
  -1   0  21        159.43        170.32         9.90 o
   0   0  21          0.34          5.45         2.71 o
   1   0  21         21.18         32.43         4.50 o
   2   0  21          0.00          1.14         1.54 o
   3   0  21         12.69          7.64         2.70 o
   4   0  21         51.66         53.42         5.19 o
   5   0  21          0.01         -2.24         4.77 o
   6   0  21          4.46          5.01         3.32 o
  -6   1  21          0.51         -0.94         1.91 o
  -5   1  21         23.93         20.54         3.91 o
  -4   1  21         23.43         24.19         4.44 o
  -3   1  21          1.26          1.21         1.50 o
  -2   1  21         37.68         40.65         5.65 o
  -1   1  21        812.00        915.87        29.43 o
   0   1  21         29.27         33.63         4.43 o
   1   1  21         20.52         21.91         3.76 o
   2   1  21         57.55         56.35         5.07 o
   3   1  21         15.00         16.50         5.67 o
   4   1  21          0.30         -2.83         2.83 o
   5   1  21         18.68         29.63         7.50 o
   6   1  21         14.30         21.15         7.10 o
   7   1  21          0.79         13.00         6.16 o
  -6   2  21          5.53         -0.54         2.15 o
  -5   2  21          3.18          3.58         2.89 o
  -4   2  21         29.88         26.26         4.45 o
  -3   2  21          6.00          3.45         1.82 o
  -2   2  21         28.30         26.59         4.44 o
  -1   2  21        143.04        156.19        10.15 o
   0   2  21        242.79        249.92        17.55 o
   1   2  21          0.31          0.22         3.79 o
   2   2  21         39.48         37.59         8.01 o
   3   2  21          2.47          2.59         3.43 o
   4   2  21          1.16         -0.37         2.83 o
   5   2  21          0.45          3.65         3.35 o
   6   2  21         15.70         15.89         5.97 o
  -6   3  21          3.52         -0.55         3.33 o
  -5   3  21          0.32          3.82         2.37 o
  -4   3  21         10.98          7.33         2.74 o
  -3   3  21          0.11         -0.92         1.36 o
  -2   3  21          7.66          8.61         3.00 o
  -1   3  21        509.89        548.41        32.67 o
   0   3  21          0.00          0.43         2.12 o
   1   3  21         24.82         26.40         4.79 o
   2   3  21          7.96          4.99         2.45 o
   3   3  21        100.45         92.68        12.40 o
   4   3  21          4.97          2.56         3.15 o
   5   3  21         39.62         50.47        10.51 o
   6   3  21          1.03          6.58         5.06 o
  -5   4  21          5.84          7.41         4.25 o
  -4   4  21         14.39         11.16         3.00 o
  -3   4  21         34.28         35.77         5.21 o
  -2   4  21         46.42         49.06         6.20 o
  -1   4  21         16.63         15.87         3.60 o
   0   4  21          1.18          1.17         3.02 o
   1   4  21         32.02         30.11         4.81 o
   2   4  21         10.94         11.07         3.32 o
   3   4  21          7.24          8.93         3.27 o
   4   4  21         42.70         29.71         7.28 o
   5   4  21         15.35         17.76         6.27 o
   6   4  21          7.72          9.19         5.36 o
  -5   5  21         32.24         38.04         9.55 o
  -4   5  21          1.21          5.02         2.45 o
  -3   5  21         30.34         31.81         4.97 o
  -2   5  21         47.05         55.21         6.74 o
  -1   5  21          0.53          3.75         3.38 o
   0   5  21          0.10          0.44         1.90 o
   1   5  21         22.40         25.19         4.55 o
   2   5  21          1.02          2.99         3.40 o
   3   5  21          1.09          1.23         3.08 o
   4   5  21         10.39         14.63         5.93 o
   5   5  21          0.52          0.99         3.77 o
  -4   6  21          0.27          9.51         5.04 o
  -3   6  21          8.24          6.42         3.30 o
  -2   6  21         20.85         17.84         4.08 o
  -1   6  21          7.65          2.43         4.52 o
   0   6  21         28.34         29.13         4.98 o
   1   6  21          0.16          2.47         2.10 o
   2   6  21          0.02         -1.54         3.88 o
   3   6  21          0.09          1.65         2.56 o
   4   6  21         28.45         36.38         9.08 o
   5   6  21          0.00          4.17         3.99 o
  -4   7  21          0.10         -2.36         3.86 o
  -3   7  21         23.24         30.81         8.72 o
  -2   7  21          0.05          1.30         2.48 o
  -1   7  21         21.08         25.60         8.06 o
   0   7  21          0.96          3.73         2.77 o
   1   7  21          0.00          3.29         2.60 o
   2   7  21         22.91         23.25         5.07 o
   3   7  21         48.87         45.01        10.02 o
   4   7  21          4.73          4.78         4.85 o
  -3   8  21          0.44          6.67         5.07 o
  -2   8  21         67.81         57.40         8.59 o
  -1   8  21          0.11         10.90         6.16 o
   0   8  21          6.71          2.16         2.15 o
   1   8  21         28.16         30.46         8.21 o
   2   8  21        122.42        129.02        11.48 o
   3   8  21          4.79          6.09         4.24 o
   4   8  21         66.94         75.80        13.55 o
  -1   9  21          1.27          2.60         4.94 o
   0   9  21          1.36         -0.50         3.04 o
   1   9  21          2.08          6.28         3.11 o
   2   9  21          0.01          1.42         2.57 o
   3   9  21          8.67         18.28         6.55 o
   0  -8  22         28.05         22.18         7.20 o
  -2  -7  22          6.11          2.92         3.85 o
  -1  -7  22         44.40         48.00         6.46 o
   0  -7  22          0.07          0.95         1.98 o
   1  -7  22         40.87         52.71        10.07 o
   2  -7  22          0.02          0.32         5.14 o
  -3  -6  22          1.70          1.76         3.47 o
  -2  -6  22        111.43        127.42        15.31 o
  -1  -6  22          0.27          3.32         1.88 o
   0  -6  22         36.71         38.61         5.44 o
   1  -6  22          2.44          1.72         1.97 o
   2  -6  22          9.94         14.68         3.83 o
   3  -6  22          0.04          0.09         3.15 o
  -4  -5  22        115.87        135.38        16.23 o
  -3  -5  22         30.37         30.66         7.88 o
  -2  -5  22         13.71         16.70         5.88 o
  -1  -5  22          1.59          6.13         4.13 o
   0  -5  22          0.04          0.53         3.74 o
   1  -5  22          1.11          1.32         1.42 o
   2  -5  22          0.01         -0.02         1.81 o
   3  -5  22          8.27         13.89         5.89 o
   4  -5  22          5.58         -0.82         3.19 o
  -5  -4  22        168.33        210.19        20.79 o
  -4  -4  22          9.69         13.08         5.02 o
  -3  -4  22          0.24          0.25         2.00 o
  -2  -4  22         38.88         52.31         9.69 o
  -1  -4  22          1.48          5.27         3.60 o
   0  -4  22         19.90         17.03         3.34 o
   1  -4  22          0.23         -0.13         3.67 o
   2  -4  22        103.15        115.24         8.83 o
   3  -4  22          1.32          4.18         4.35 o
   4  -4  22         30.48         33.34         9.05 o
  -6  -3  22          0.33         -3.21         3.21 o
  -5  -3  22          1.87          4.72         5.10 o
  -4  -3  22          3.34         10.32         5.15 o
  -3  -3  22          2.09          2.93         3.13 o
  -2  -3  22          3.63          4.71         2.83 o
  -1  -3  22          2.95          9.28         4.61 o
   0  -3  22          0.09         -1.63         2.16 o
   1  -3  22          9.57          5.75         2.26 o
   2  -3  22          0.67          1.22         1.64 o
   3  -3  22          0.54          1.44         2.11 o
   4  -3  22          2.17          8.58         3.80 o
   5  -3  22          3.27          3.91         3.83 o
  -6  -2  22         11.73         14.46         4.26 o
  -5  -2  22         10.69         10.76         3.02 o
  -4  -2  22         52.48         67.31         7.33 o
  -3  -2  22          0.01         -1.51         5.97 o
  -2  -2  22         20.55         20.16         3.51 o
  -1  -2  22          0.03         -1.71         1.75 o
   0  -2  22        119.53        114.84         6.08 o
   1  -2  22         17.00         19.11         3.55 o
   2  -2  22          2.55          5.58         2.00 o
   3  -2  22          7.65          8.75         2.65 o
   4  -2  22         18.64         16.50         3.47 o
   5  -2  22          3.80          1.31         3.32 o
  -6  -1  22          0.00         -1.40         3.05 o
  -5  -1  22          3.13          1.48         4.67 o
  -4  -1  22          3.78          4.66         2.50 o
  -3  -1  22          0.01          1.50         1.80 o
  -2  -1  22         15.26         12.69         3.12 o
  -1  -1  22          0.26          1.94         5.66 o
   0  -1  22         31.24         36.25         4.52 o
   1  -1  22         15.74         17.24         3.23 o
   2  -1  22         12.16          9.39         2.62 o
   3  -1  22         63.21         74.13         7.13 o
   4  -1  22          0.31         -1.57         2.51 o
   5  -1  22         12.46         16.22         5.25 o
   6  -1  22          1.85          0.41         4.05 o
  -6   0  22          1.68          1.69         5.76 o
  -5   0  22          4.34          9.69         3.36 o
  -4   0  22        105.47        111.26         9.33 o
  -3   0  22          0.03         -1.52         1.81 o
  -2   0  22          7.70         10.99         3.01 o
  -1   0  22         94.21         90.31         7.47 o
   0   0  22        421.43        486.41        30.92 o
   1   0  22        154.85        178.93        10.29 o
   2   0  22         35.34         46.83         8.07 o
   3   0  22          2.47          0.09         1.52 o
   4   0  22          1.42          1.67         1.92 o
   5   0  22          0.29         -2.13         2.13 o
   6   0  22         33.20         41.40         9.73 o
  -6   1  22         21.07         21.51         4.51 o
  -5   1  22         32.57         35.27         5.57 o
  -4   1  22         14.88         15.11         3.94 o
  -3   1  22          0.01         -1.93         2.03 o
  -2   1  22          2.38          5.38         4.82 o
  -1   1  22        316.38        334.73        14.81 o
   0   1  22         71.42         80.07         7.17 o
   1   1  22         42.41         56.97         6.24 o
   2   1  22          6.18          7.87         2.56 o
   3   1  22         38.30         32.66         7.80 o
   4   1  22          0.36         -5.76         5.76 o
   5   1  22         92.62        112.28        14.80 o
   6   1  22          2.01         12.54         5.95 o
  -6   2  22          1.91         -0.71         3.54 o
  -5   2  22         46.09         53.53         6.62 o
  -4   2  22         12.40         19.41         3.96 o
  -3   2  22          9.24         13.39         3.27 o
  -2   2  22         21.82         27.41         4.70 o
  -1   2  22         39.15         43.65         5.68 o
   0   2  22         89.23        108.52         8.61 o
   1   2  22         12.77         12.80         3.38 o
   2   2  22          1.03          4.84         2.58 o
   3   2  22          3.36          4.49         3.78 o
   4   2  22          2.66          1.00         2.95 o
   5   2  22          8.50         17.39         6.51 o
   6   2  22          0.28          0.22         2.94 o
  -5   3  22         52.26         53.77         6.79 o
  -4   3  22          2.92          5.70         2.34 o
  -3   3  22          0.26         -0.88         4.31 o
  -2   3  22         35.06         43.47         5.84 o
  -1   3  22          2.92          9.31         4.95 o
   0   3  22          3.50         -0.70         1.62 o
   1   3  22         16.49         22.57         4.41 o
   2   3  22          0.76          2.53         2.48 o
   3   3  22          8.62          9.18         4.27 o
   4   3  22          0.18          7.15         4.01 o
   5   3  22         52.14         54.22        10.64 o
   6   3  22          4.23          3.68         4.61 o
  -5   4  22         21.79         33.68         8.86 o
  -4   4  22          2.23          6.34         2.46 o
  -3   4  22         14.09         16.01         3.63 o
  -2   4  22        143.22        160.58        11.24 o
  -1   4  22          6.45          6.00         2.54 o
   0   4  22         13.13          9.03         2.20 o
   1   4  22          4.33          8.27         2.82 o
   2   4  22          2.66          2.83         2.86 o
   3   4  22          1.57         -3.08         3.08 o
   4   4  22          6.79         13.08         6.14 o
   5   4  22         11.69         19.90         8.00 o
   6   4  22          6.94         10.23         5.02 o
  -5   5  22         33.82         43.91        10.35 o
  -4   5  22          5.02          7.42         2.91 o
  -3   5  22          5.54          5.04         4.22 o
  -2   5  22         55.21         63.50         7.31 o
  -1   5  22          7.96          6.50         2.01 o
   0   5  22         10.51         11.65         4.79 o
   1   5  22        110.31        111.55         9.57 o
   2   5  22          3.38         -0.82         1.91 o
   3   5  22          4.81          3.96         2.76 o
   4   5  22          2.21          3.30         4.31 o
   5   5  22          6.54         -3.24         3.24 o
  -4   6  22          8.42         14.60         6.45 o
  -3   6  22         13.41          9.00         3.28 o
  -2   6  22         11.70         12.04         3.74 o
  -1   6  22          5.57          3.13         2.20 o
   0   6  22         38.99         35.93         5.34 o
   1   6  22          2.68          0.28         2.02 o
   2   6  22          5.75          2.91         2.87 o
   3   6  22          7.83          7.23         3.29 o
   4   6  22         61.23         58.40        10.86 o
   5   6  22          0.72          0.14         3.06 o
  -3   7  22          2.64          6.85         4.57 o
  -2   7  22         19.38         17.57         4.09 o
  -1   7  22         30.27         26.98         8.26 o
   0   7  22          0.70         -1.83         2.04 o
   1   7  22          0.16          1.00         2.52 o
   2   7  22         19.27         17.82         4.49 o
   3   7  22         70.71         68.52        11.74 o
   4   7  22          0.12          9.50         5.76 o
  -2   8  22         30.56         28.03         5.47 o
  -1   8  22         13.83         16.31         7.06 o
   0   8  22         34.88         25.03         4.81 o
   1   8  22          3.90          9.67         7.20 o
   2   8  22         10.39         12.33         9.30 o
   3   8  22          0.28          1.65         4.23 o
   1   9  22         15.49          9.14         3.93 o
   2   9  22         56.02         54.18        10.26 o
  -1  -7  23         23.25         20.20         6.88 o
   0  -7  23          8.01         10.99         3.39 o
   1  -7  23         13.82         11.37         5.65 o
  -2  -6  23          7.67         13.88         5.39 o
  -1  -6  23         14.68         20.62         6.24 o
   0  -6  23         15.31         17.11         3.78 o
   1  -6  23          1.60         -2.04         2.30 o
   2  -6  23         20.30         15.40         4.67 o
   3  -6  23          0.77          0.27         3.36 o
  -3  -5  23         17.42         19.80         6.48 o
  -2  -5  23         24.45         26.87         6.95 o
  -1  -5  23         10.41         11.59         4.68 o
   0  -5  23          0.18          0.11         1.54 o
   1  -5  23          0.00          2.40         2.18 o
   2  -5  23          3.58          1.12         3.15 o
   3  -5  23         21.97         41.11         9.29 o
   4  -5  23          2.41         -2.50         3.37 o
  -4  -4  23          3.28          1.86         2.35 o
  -3  -4  23          0.66          1.69         2.51 o
  -2  -4  23        106.79        133.82        15.19 o
  -1  -4  23          0.16         -0.18         2.20 o
   0  -4  23          3.11          5.02         2.25 o
   1  -4  23          4.17          4.50         2.55 o
   2  -4  23          0.64          5.11         2.56 o
   3  -4  23          0.03         -3.32         4.04 o
   4  -4  23          2.63          4.59         3.33 o
  -5  -3  23        109.62        109.96        14.74 o
  -4  -3  23         55.28         57.20        10.19 o
  -3  -3  23          3.73         10.15         4.75 o
  -2  -3  23          0.03          1.16         2.07 o
  -1  -3  23          9.10         21.76         5.96 o
   0  -3  23         12.18         11.84         4.29 o
   1  -3  23        114.41        122.82         8.79 o
   2  -3  23          1.62          2.28         1.77 o
   3  -3  23          1.84          3.13         5.04 o
   4  -3  23          0.03          0.65         2.99 o
   5  -3  23         80.02         92.78        13.97 o
  -6  -2  23         32.66         31.32         8.60 o
  -5  -2  23         33.13         46.66         6.74 o
  -4  -2  23         35.98         36.12         5.44 o
  -3  -2  23          0.00          2.02         2.03 o
  -2  -2  23          7.87          6.86         4.28 o
  -1  -2  23          8.07          7.16         2.97 o
   0  -2  23         75.98         89.53        11.01 o
   1  -2  23          8.54          8.55         2.26 o
   2  -2  23          1.17         -0.86         1.53 o
   3  -2  23          0.52          0.04         1.35 o
   4  -2  23          0.07         -4.27         4.27 o
   5  -2  23          0.05         11.65         5.30 o
  -6  -1  23          2.08          7.19         3.07 o
  -5  -1  23         12.14         12.84         3.50 o
  -4  -1  23          9.51          7.70         2.73 o
  -3  -1  23          1.90          0.62         5.31 o
  -2  -1  23         14.94          9.58         2.67 o
  -1  -1  23          0.02          0.06         2.16 o
   0  -1  23         10.16          9.09         2.99 o
   1  -1  23         27.73         27.52         6.03 o
   2  -1  23         14.60         13.53         3.29 o
   3  -1  23          4.50          4.93         2.23 o
   4  -1  23          1.93          0.04         4.77 o
   5  -1  23          0.91          2.32         3.65 o
  -6   0  23          0.87          2.87         2.53 o
  -5   0  23         46.05         57.98         7.28 o
  -4   0  23         19.26         20.73         4.32 o
  -3   0  23          0.00          3.03         2.31 o
  -2   0  23          0.38          1.31         1.93 o
  -1   0  23          5.13          5.91         2.15 o
   0   0  23        254.25        286.77        13.50 o
   1   0  23         21.80         24.28         4.13 o
   2   0  23        200.36        249.51        18.59 o
   3   0  23          8.17          9.24         4.25 o
   4   0  23          2.78          1.46         2.12 o
   5   0  23          0.00          2.04         3.11 o
  -6   1  23          1.24          3.13         1.87 o
  -5   1  23         55.14         71.43         7.97 o
  -4   1  23         37.18         50.49         6.42 o
  -3   1  23          0.06         -0.59         1.48 o
  -2   1  23         43.81         48.70         5.96 o
  -1   1  23         31.86         34.99         5.06 o
   0   1  23          0.30          0.05         1.63 o
   1   1  23         58.48         57.26         6.37 o
   2   1  23         66.95         75.85         9.62 o
   3   1  23         40.48         39.80         5.83 o
   4   1  23          0.43         -3.22         4.78 o
   5   1  23         39.44         45.30        10.14 o
   6   1  23          0.12          0.51         3.47 o
  -5   2  23          0.01          0.53         2.25 o
  -4   2  23         26.04         33.17         5.19 o
  -3   2  23         10.63          7.45         5.96 o
  -2   2  23         39.88         49.57         6.12 o
  -1   2  23          8.35         18.40         4.20 o
   0   2  23        209.96        235.55        13.06 o
   1   2  23         78.65         84.61         7.77 o
   2   2  23          1.97          5.02         2.88 o
   3   2  23          0.02         -1.06         3.78 o
   4   2  23          6.05         12.24         6.32 o
   5   2  23          7.78         14.89         6.59 o
   6   2  23          5.80         12.23         5.90 o
  -5   3  23         44.08         51.55         6.90 o
  -4   3  23          6.59         11.76         3.38 o
  -3   3  23          3.38          1.05         2.18 o
  -2   3  23         37.34         40.77         6.00 o
  -1   3  23          0.18          0.35         2.73 o
   0   3  23          2.75          1.39         1.57 o
   1   3  23         59.58         60.84         7.08 o
   2   3  23          0.57         -0.80         4.63 o
   3   3  23         11.87          5.44         3.64 o
   4   3  23          3.26          5.78         4.81 o
   5   3  23         11.64         23.65         7.92 o
  -5   4  23         57.82         78.45        13.51 o
  -4   4  23         23.99         23.99         5.17 o
  -3   4  23          0.51         -0.64         2.12 o
  -2   4  23         81.55         90.43         9.13 o
  -1   4  23         16.09         17.28         4.03 o
   0   4  23          0.01          1.46         3.26 o
   1   4  23          0.60          2.74         2.84 o
   2   4  23          0.08          1.14         2.00 o
   3   4  23         10.10         12.82         5.31 o
   4   4  23          0.64          2.21         4.41 o
   5   4  23         12.52         16.19         7.28 o
  -4   5  23         17.95         27.09         4.71 o
  -3   5  23         65.74         73.89         7.96 o
  -2   5  23         72.57         80.68         8.76 o
  -1   5  23          0.53         -4.81         4.81 o
   0   5  23          0.28          0.32         1.80 o
   1   5  23        238.30        264.68        14.71 o
   2   5  23          0.01         -2.50         2.50 o
   3   5  23         24.67         27.46         5.26 o
   4   5  23          0.11          2.01         3.26 o
   5   5  23         80.82         86.07        14.00 o
  -4   6  23          0.41          0.18         3.52 o
  -3   6  23          3.48          1.99         2.20 o
  -2   6  23         49.92         48.22         6.80 o
  -1   6  23         28.64         28.71         4.95 o
   0   6  23         36.83         47.60         6.63 o
   1   6  23          0.08          1.60         2.40 o
   2   6  23         40.77         31.65         5.77 o
   3   6  23          0.12          0.18         2.15 o
   4   6  23          2.17          9.13         5.58 o
  -3   7  23          1.24          3.20         3.39 o
  -2   7  23          0.03         -0.04         1.80 o
  -1   7  23          0.05         -2.29         3.61 o
   0   7  23          0.05         -0.64         2.37 o
   1   7  23         11.22          5.72         3.58 o
   2   7  23          3.52          2.30         5.27 o
   3   7  23          0.08          9.26         5.36 o
  -2   8  23          0.15         -2.89         2.89 o
  -1   8  23          0.22         -1.93         3.04 o
   0   8  23         18.17         21.59         7.36 o
   1   8  23          3.52          1.32         2.11 o
   2   8  23          4.43          8.58         4.25 o
   3   8  23          3.40          0.23         2.91 o
   1   9  23          0.29         -3.66         3.66 o
   2   9  23         25.34         30.07         7.91 o
   0  -7  24          0.20         -2.12         2.76 o
   1  -7  24          5.29          1.72         3.07 o
  -2  -6  24         12.36         15.73         6.22 o
  -1  -6  24          2.00          0.57         2.43 o
   0  -6  24          3.87          6.32         4.00 o
   1  -6  24          0.02         -1.80         2.02 o
   2  -6  24         63.93         60.40        10.74 o
  -3  -5  24         26.20         19.58         5.63 o
  -2  -5  24          4.27         12.37         4.80 o
  -1  -5  24         65.89         75.03        11.35 o
   0  -5  24          0.69          0.22         3.12 o
   1  -5  24         68.61         65.52         7.10 o
   2  -5  24          9.63         13.19         4.70 o
   3  -5  24          9.23          9.96         4.69 o
  -4  -4  24         81.53         98.09        14.13 o
  -3  -4  24         11.28          4.61         2.37 o
  -2  -4  24          8.22          8.57         4.77 o
  -1  -4  24          2.46          7.87         3.62 o
   0  -4  24          3.78          5.00         3.18 o
   1  -4  24          5.68          5.72         3.28 o
   2  -4  24         12.17         15.51         3.91 o
   3  -4  24          3.09          5.90         4.03 o
   4  -4  24         35.15         40.35         9.85 o
  -4  -3  24          0.65         -2.30         2.30 o
  -3  -3  24         26.28         36.02         7.85 o
  -2  -3  24          0.95          0.75         2.91 o
  -1  -3  24         55.28         67.20        10.23 o
   0  -3  24          2.41          2.23         2.91 o
   1  -3  24         62.35         70.12         6.85 o
   2  -3  24          0.62         -0.51         1.94 o
   3  -3  24         36.89         39.78         5.93 o
   4  -3  24         17.20         15.84         6.51 o
  -6  -2  24          3.21          2.55         3.74 o
  -5  -2  24         11.66         18.55         4.46 o
  -4  -2  24         33.02         34.34         5.24 o
  -3  -2  24         75.35         98.35        13.08 o
  -2  -2  24         47.61         63.30        10.05 o
  -1  -2  24          5.07         11.15         4.57 o
   0  -2  24         10.30         17.29         5.36 o
   1  -2  24          4.70          3.64         1.98 o
   2  -2  24          0.83         -1.96         1.96 o
   3  -2  24          0.36         -0.35         1.82 o
   4  -2  24         40.44         59.98        10.40 o
   5  -2  24          0.00         -3.63         3.63 o
  -6  -1  24          5.03          2.94         3.63 o
  -5  -1  24          8.77          8.33         3.16 o
  -4  -1  24          0.37          0.47         2.16 o
  -3  -1  24         47.62         51.87         6.33 o
  -2  -1  24         13.85         12.81         3.91 o
  -1  -1  24          2.73          6.59         4.41 o
   0  -1  24          4.76          8.08         4.04 o
   1  -1  24          6.75          5.49         2.66 o
   2  -1  24          0.11         -2.37         2.37 o
   3  -1  24          5.74          9.15         2.63 o
   4  -1  24          3.05          3.90         2.67 o
   5  -1  24          0.57         -4.90         4.90 o
  -6   0  24          5.91         10.57         4.05 o
  -5   0  24          5.33          6.99         3.13 o
  -4   0  24          0.75          0.36         2.08 o
  -3   0  24          0.31         -1.46         3.16 o
  -2   0  24          7.07         11.10         3.23 o
  -1   0  24          1.81          0.62         2.24 o
   0   0  24         13.33         16.85         3.81 o
   1   0  24          0.22         -0.94         1.91 o
   2   0  24          0.22          5.30         4.29 o
   3   0  24          4.43          5.40         3.93 o
   4   0  24         48.06         50.14         8.96 o
   5   0  24          9.77         12.22         3.97 o
  -6   1  24          0.36         -0.59         2.49 o
  -5   1  24          0.01          2.63         3.55 o
  -4   1  24          1.78          0.99         4.09 o
  -3   1  24         30.50         36.93         5.53 o
  -2   1  24         16.67         14.37         3.23 o
  -1   1  24          1.42          3.80         3.97 o
   0   1  24          5.07          8.75         3.12 o
   1   1  24         62.53         67.47         6.90 o
   2   1  24         19.09         20.35         5.95 o
   3   1  24          2.90          7.49         3.29 o
   4   1  24          4.94          5.18         2.25 o
   5   1  24         39.42         43.68        10.57 o
  -5   2  24          6.20          2.46         2.23 o
  -4   2  24         54.69         54.27         6.88 o
  -3   2  24          1.89          1.09         1.74 o
  -2   2  24          1.91          0.93         4.57 o
  -1   2  24        114.54        126.50         9.90 o
   0   2  24         24.14         21.74         4.27 o
   1   2  24          3.87          3.24         2.56 o
   2   2  24          9.86         14.63         3.05 o
   3   2  24          8.36          8.23         4.82 o
   4   2  24          9.11         16.46         6.35 o
   5   2  24          0.14         -0.74         3.60 o
  -5   3  24          0.92          0.20         2.64 o
  -4   3  24         19.36         23.51         4.75 o
  -3   3  24         12.26         11.46         5.32 o
  -2   3  24         40.59         52.87         7.08 o
  -1   3  24        113.94        132.58        10.50 o
   0   3  24          2.44          1.30         3.81 o
   1   3  24          7.76          8.29         2.98 o
   2   3  24         18.29         17.74         4.34 o
   3   3  24         34.23         48.04         9.42 o
   4   3  24          0.13          8.47         5.53 o
   5   3  24         13.96          7.45         4.17 o
  -4   4  24          1.98          5.55         2.73 o
  -3   4  24          0.00         -3.20         3.20 o
  -2   4  24        137.99        170.52        12.28 o
  -1   4  24         39.12         44.57         6.14 o
   0   4  24          0.15         -0.74         2.58 o
   1   4  24          6.68          5.81         4.37 o
   2   4  24          6.27          4.29         2.66 o
   3   4  24          0.05         -4.00         4.16 o
   4   4  24         29.05         41.98         9.66 o
   5   4  24          6.30         17.22         7.42 o
  -4   5  24          1.17          0.13         1.70 o
  -3   5  24         10.73          9.22         3.10 o
  -2   5  24          7.67         20.37         4.89 o
  -1   5  24          5.98          5.68         2.78 o
   0   5  24          2.15         -0.60         2.30 o
   1   5  24          0.35          8.74         4.03 o
   2   5  24          0.01         -2.45         2.45 o
   3   5  24         78.05         66.70        11.10 o
   4   5  24          1.92          5.92         4.31 o
  -3   6  24          1.26          2.97         1.78 o
  -2   6  24         52.07         55.57         7.52 o
  -1   6  24          9.36         13.12         3.59 o
   0   6  24        100.09        108.45         9.88 o
   1   6  24         22.85         16.46         3.84 o
   2   6  24          5.00          3.52         2.71 o
   3   6  24          6.09          4.56         3.72 o
   4   6  24          4.32         18.88         6.61 o
  -2   7  24          0.00          0.90         1.91 o
  -1   7  24         16.09         20.09         7.94 o
   0   7  24          0.04         -0.97         4.02 o
   1   7  24          1.48         -1.52         5.29 o
   2   7  24          1.37          0.41         3.55 o
   3   7  24         11.14         17.18         6.33 o
  -2   8  24          0.35          1.96         2.38 o
   0   8  24          4.51          2.60         3.95 o
   1   8  24          1.34         -2.81         2.93 o
   2   8  24          0.70          6.73         4.86 o
  -1  -6  25          1.02          2.17         2.47 o
   0  -6  25          2.61          6.27         3.91 o
   2  -6  25         13.89         15.40         6.03 o
  -2  -5  25          7.58          7.57         4.04 o
  -1  -5  25          0.28          2.25         2.41 o
   0  -5  25          0.14          0.73         2.18 o
   1  -5  25          0.56          2.00         2.59 o
   3  -5  25         27.41         30.27         7.60 o
  -3  -4  25          2.99         -4.36         5.12 o
  -2  -4  25         12.24         18.98         6.39 o
  -1  -4  25          1.95         -4.29         4.29 o
   0  -4  25         11.42         12.56         4.68 o
   1  -4  25          0.92          4.83         3.46 o
   2  -4  25          0.37         -0.57         1.94 o
   3  -4  25         14.84         15.14         5.27 o
  -4  -3  25         41.24         60.35        10.64 o
  -3  -3  25          0.04          7.09         5.08 o
  -2  -3  25         20.48         30.62         7.56 o
  -1  -3  25          8.60         12.48         5.25 o
   0  -3  25          0.86          4.82         3.63 o
   1  -3  25         14.39         19.74         6.23 o
   2  -3  25          0.17          3.96         2.68 o
   3  -3  25         30.68         37.82         5.52 o
   4  -3  25          9.24         16.46         6.41 o
  -4  -2  25         20.13         28.41         7.70 o
  -3  -2  25         16.58         25.04         6.97 o
  -2  -2  25          8.84         10.58         4.97 o
  -1  -2  25          0.00          0.96         2.63 o
   0  -2  25         10.52         10.19         4.28 o
   1  -2  25          5.45          9.59         4.40 o
   2  -2  25          8.27         12.54         3.28 o
   3  -2  25          1.82          0.67         4.86 o
   4  -2  25         33.16         46.59        10.14 o
  -5  -1  25          1.04          3.49         5.10 o
  -4  -1  25          6.51          4.77         2.52 o
  -3  -1  25         77.47         83.03         8.18 o
  -2  -1  25          2.25          2.26         3.39 o
  -1  -1  25          2.91          6.68         3.59 o
   0  -1  25          8.41         17.50         5.63 o
   1  -1  25          0.13         -2.83         2.83 o
   2  -1  25          6.85          9.71         3.92 o
   3  -1  25          7.59          7.35         2.84 o
   4  -1  25         12.02         16.65         3.80 o
   5  -1  25          5.93          0.81         5.72 o
  -5   0  25          0.29         -0.86         3.16 o
  -4   0  25          6.34          3.22         2.13 o
  -3   0  25          0.88          1.56         2.29 o
  -2   0  25          0.44         -1.45         2.82 o
  -1   0  25          8.00          8.56         3.00 o
   0   0  25          5.99          4.36         2.58 o
   1   0  25         26.36         32.05         6.91 o
   2   0  25          1.25          4.56         3.17 o
   3   0  25          1.22          3.40         2.93 o
   4   0  25         12.00         11.16         4.80 o
  -5   1  25         37.94         44.23         6.72 o
  -4   1  25          0.73         -0.47         2.85 o
  -3   1  25          6.89          8.07         2.94 o
  -2   1  25          8.68          8.70         2.97 o
  -1   1  25        168.86        210.62        12.80 o
   0   1  25          1.34          4.05         2.08 o
   1   1  25         25.79         36.59         5.29 o
   2   1  25         16.97         26.76         6.98 o
   3   1  25         83.95        101.74        12.92 o
   4   1  25          1.82          3.13         3.01 o
   5   1  25         12.84         14.88         4.85 o
  -5   2  25          0.47          2.56         2.76 o
  -4   2  25          0.10         -0.31         2.03 o
  -3   2  25          0.03         -3.01         3.01 o
  -2   2  25         13.32         18.96         4.15 o
  -1   2  25         27.15         34.06         5.58 o
   0   2  25          8.70          9.88         3.00 o
   1   2  25         12.10          7.38         6.64 o
   2   2  25         68.48         80.54         8.21 o
   3   2  25          1.08          5.37         4.94 o
   4   2  25          3.97         14.24         6.71 o
   5   2  25          2.92          4.90         4.83 o
  -5   3  25          0.08          2.17         2.80 o
  -4   3  25          4.05          3.21         2.42 o
  -3   3  25          0.30         -2.90         2.90 o
  -2   3  25          5.12          4.76         2.96 o
  -1   3  25          3.64          6.19         4.69 o
   0   3  25          2.40          1.77         2.34 o
   1   3  25          4.76          7.64         3.06 o
   2   3  25          0.48          0.17         4.38 o
   3   3  25         14.23         22.91         7.35 o
   4   3  25          0.30         -0.55         3.26 o
   5   3  25         44.91         60.32        12.51 o
  -4   4  25          5.45         12.53         3.88 o
  -3   4  25          7.07          3.26         3.33 o
  -2   4  25         30.37         36.02         6.03 o
  -1   4  25         39.20         43.18         6.57 o
   0   4  25         21.76         31.26         5.39 o
   1   4  25          0.37          3.49         2.88 o
   2   4  25         54.37         59.38         7.54 o
   3   4  25          0.01         -3.26         3.26 o
   4   4  25         91.98        110.58        15.26 o
  -4   5  25          7.08         10.44         4.00 o
  -3   5  25         19.60         21.41         4.75 o
  -2   5  25         14.28         17.61         4.61 o
  -1   5  25         68.24         67.58         8.12 o
   0   5  25          0.07         -0.20         2.55 o
   1   5  25         13.57         22.59         4.84 o
   2   5  25          1.80          2.63         2.46 o
   3   5  25         23.86         25.10         7.67 o
   4   5  25          1.62         -4.08         4.18 o
  -3   6  25          2.33          0.91         2.27 o
  -2   6  25         80.93         91.05         9.66 o
  -1   6  25         21.54         25.30         5.36 o
   0   6  25         69.07         84.81         9.05 o
   1   6  25          0.37          3.72         2.78 o
   2   6  25         12.76         14.73         4.26 o
   3   6  25          0.44          0.23         2.92 o
  -2   7  25         10.40          8.94         4.30 o
  -1   7  25          6.96          6.15         2.06 o
   0   7  25          0.41          1.56         5.95 o
   1   7  25          0.69          0.16         2.50 o
   2   7  25          0.24         -2.45         2.51 o
  -2   8  25          9.37          7.20         4.10 o
   1   8  25          1.88         -4.15         4.15 o
   2   8  25         21.71         21.14         6.98 o
  -1  -5  26          7.88          0.80         3.28 o
   0  -5  26          2.76         -0.17         2.87 o
   1  -5  26          1.85          2.72         2.34 o
  -2  -4  26          9.98         21.66         6.73 o
  -1  -4  26          0.32          2.71         3.30 o
   0  -4  26         30.84         28.29         7.34 o
   1  -4  26          2.23          4.99         3.32 o
   2  -4  26         20.73         17.75         5.35 o
   3  -4  26         11.34         20.42         7.17 o
  -3  -3  26         86.82        115.51        14.92 o
  -2  -3  26          3.64          8.16         4.89 o
  -1  -3  26          1.13          8.38         4.10 o
   0  -3  26         13.93         11.82         4.79 o
   1  -3  26         25.15         24.65         6.11 o
   2  -3  26          7.60          9.78         2.85 o
   3  -3  26          0.96         -3.60         3.60 o
   4  -3  26          1.35         -1.76         4.61 o
  -4  -2  26         10.35         24.32         7.60 o
  -3  -2  26          2.38          3.18         3.38 o
  -2  -2  26         57.38         62.85        10.87 o
  -1  -2  26         12.58         13.21         5.38 o
   0  -2  26         22.47         26.79         6.80 o
   1  -2  26          4.85          8.34         4.20 o
   2  -2  26         13.01         22.51         4.18 o
   3  -2  26         15.08         17.76         6.15 o
   4  -2  26         36.30         49.75        10.21 o
  -5  -1  26         17.40         27.15         8.05 o
  -4  -1  26          3.77          1.44         2.86 o
  -3  -1  26          4.03          5.25         4.02 o
  -2  -1  26         21.15         26.97         7.24 o
  -1  -1  26         56.20         75.42        11.10 o
   0  -1  26          5.01          6.43         2.88 o
   1  -1  26         38.16         37.90         7.98 o
   2  -1  26          4.10          5.30         3.56 o
   3  -1  26          5.14          4.09         3.48 o
   4  -1  26          1.71          2.37         5.53 o
  -5   0  26         15.57         20.79         4.85 o
  -4   0  26         11.75         11.14         3.24 o
  -3   0  26          9.08          8.57         2.93 o
  -2   0  26         15.61         13.49         3.77 o
  -1   0  26          0.04          0.74         2.80 o
   0   0  26         20.08         28.08         6.93 o
   1   0  26         15.18         12.92         4.46 o
   2   0  26          0.39          2.51         3.33 o
   3   0  26          0.62          2.13         2.79 o
   4   0  26          5.26          5.73         3.66 o
  -5   1  26          3.64          2.95         2.53 o
  -4   1  26          0.60          1.96         2.48 o
  -3   1  26          4.72          5.02         2.56 o
  -2   1  26          0.76         -0.62         2.34 o
  -1   1  26        139.40        179.39        12.20 o
   0   1  26          1.68          0.90         4.30 o
   1   1  26         81.74         89.26        12.45 o
   2   1  26         39.48         40.32         8.33 o
   3   1  26         56.13         64.77        10.37 o
   4   1  26          0.56          2.99         3.47 o
   5   1  26          0.04         -4.11         4.11 o
  -5   2  26         43.95         50.19         9.56 o
  -4   2  26          0.13          0.38         2.44 o
  -3   2  26          0.50          4.22         1.93 o
  -2   2  26         49.13         51.51         6.68 o
  -1   2  26          7.12          6.50         2.39 o
   0   2  26         68.17         82.36         8.43 o
   1   2  26          3.89          5.08         2.76 o
   2   2  26          2.53          4.28         3.67 o
   3   2  26          8.76         16.24         4.25 o
   4   2  26          1.47         -2.33         5.26 o
  -5   3  26          9.83         10.46         4.01 o
  -4   3  26         15.06         17.59         4.09 o
  -3   3  26          1.29         -0.71         4.38 o
  -2   3  26         19.54         14.64         9.08 o
  -1   3  26         24.38         26.24         5.36 o
   0   3  26          1.18          0.98         2.34 o
   1   3  26         20.29         18.46         4.34 o
   2   3  26          4.00          1.48         2.78 o
   3   3  26          2.62         -1.58         3.30 o
   4   3  26          2.83         -1.79         3.28 o
  -4   4  26         34.59         41.38         6.41 o
  -3   4  26          1.26          3.43         5.86 o
  -2   4  26          5.16          5.90         3.08 o
  -1   4  26          0.17          1.75         5.39 o
   0   4  26         72.05         84.31         8.99 o
   1   4  26         30.89         30.84         4.29 o
   2   4  26          8.56          9.05         5.94 o
   3   4  26          2.97          4.12         4.72 o
   4   4  26          4.23          4.51         5.17 o
  -4   5  26          3.43          6.01         3.94 o
  -3   5  26         41.94         45.13         8.56 o
  -2   5  26         10.75          8.13         3.21 o
  -1   5  26         33.03         43.11         6.87 o
   0   5  26         11.07          9.02         3.54 o
   1   5  26         44.14         51.26         7.21 o
   2   5  26          0.46          0.74         2.21 o
   3   5  26          0.18         10.50         4.97 o
  -3   6  26         13.75         12.71         5.19 o
  -2   6  26         37.60         35.48         6.15 o
  -1   6  26          4.60          2.00         2.37 o
   0   6  26          1.60          6.54         4.04 o
   1   6  26          0.00          2.80         2.19 o
   2   6  26          0.03          3.81         2.54 o
   3   6  26          2.93         -1.37         3.18 o
  -2   7  26         27.35         27.85         7.52 o
  -1   7  26         29.84         33.56         8.46 o
   0   7  26          1.41          1.60         6.99 o
   1   7  26          4.75          8.60         3.77 o
   2   7  26          0.45         -1.84         3.02 o
   1   8  26          0.46         -4.30         4.30 o
   0  -5  27          3.61          5.42         4.15 o
   1  -5  27         21.74         15.56         5.29 o
  -1  -4  27         14.99         21.03         6.33 o
   0  -4  27          8.44         15.21         5.57 o
   1  -4  27          0.04          1.83         2.76 o
   2  -4  27          0.05          2.39         3.30 o
  -2  -3  27          1.08          0.17         2.87 o
  -1  -3  27         44.06         64.40        11.06 o
   0  -3  27          4.80         14.53         5.08 o
   1  -3  27          0.98          1.51         1.96 o
   2  -3  27          5.98          6.74         3.93 o
   3  -3  27          4.80          3.25         4.35 o
  -3  -2  27          4.67          2.73         4.30 o
  -2  -2  27         11.62         18.16         5.99 o
  -1  -2  27          0.07          3.01         2.99 o
   0  -2  27         76.98         90.53        12.48 o
   1  -2  27          0.35         -2.64         2.71 o
   2  -2  27         33.54         43.86         8.74 o
   3  -2  27          2.27          3.04         1.88 o
   4  -2  27          7.42          6.71         5.58 o
  -3  -1  27         28.25         44.40         9.37 o
  -2  -1  27          0.13          1.12         3.00 o
  -1  -1  27         77.86         94.37        12.95 o
   0  -1  27          5.29          5.49         3.25 o
   1  -1  27         53.34         65.85        10.70 o
   2  -1  27          3.07          2.71         2.33 o
   3  -1  27          7.39         12.31         4.74 o
   4  -1  27         14.17         18.38         5.78 o
  -5   0  27          0.04          3.39         4.01 o
  -4   0  27          8.48          6.74         2.79 o
  -3   0  27         12.00         13.28         3.47 o
  -2   0  27         76.15         90.08        12.86 o
  -1   0  27          0.55          3.03         4.01 o
   0   0  27          6.76         10.37         4.66 o
   1   0  27          8.56         10.47         4.64 o
   2   0  27         13.93         16.40         5.69 o
   3   0  27          4.66         10.22         4.46 o
   4   0  27         10.55         14.80         5.14 o
  -4   1  27         21.31         25.52         7.65 o
  -3   1  27         10.28         15.10         3.88 o
  -2   1  27          2.50          8.33         3.25 o
  -1   1  27          6.54          9.20         3.10 o
   0   1  27          1.73          0.64         2.31 o
   1   1  27         30.98         41.33         9.05 o
   2   1  27          5.06          5.11         3.32 o
   3   1  27          7.40          8.02         4.81 o
   4   1  27          1.65          3.35         3.36 o
   5   1  27          8.48          6.30         3.51 o
  -4   2  27         32.05         43.48         6.82 o
  -3   2  27          8.96          6.50         2.64 o
  -2   2  27          5.81          7.00         2.58 o
  -1   2  27          8.04         10.04         3.41 o
   0   2  27         10.44         21.67         4.60 o
   1   2  27          0.27          0.43         2.24 o
   2   2  27         10.99         20.99         6.68 o
   3   2  27         12.76         14.74         5.82 o
   4   2  27          3.35          4.00         2.18 o
  -4   3  27          0.29          2.21         2.23 o
  -3   3  27         23.60         33.27         5.78 o
  -2   3  27          0.73          2.75         2.81 o
  -1   3  27         33.96         44.83         6.62 o
   0   3  27          1.98          3.77         2.45 o
   1   3  27        130.72        158.54        12.04 o
   2   3  27         26.29         20.42         4.62 o
   3   3  27          1.41          2.26         3.06 o
  -4   4  27          7.44          6.12         2.99 o
  -3   4  27          1.70          1.31         3.90 o
  -2   4  27         26.30         26.92         5.56 o
  -1   4  27          3.54          6.28         3.55 o
   0   4  27         47.90         60.28         7.86 o
   1   4  27          2.70          5.27         2.34 o
   2   4  27          1.76          0.54         5.18 o
   3   4  27          1.41          0.04         3.02 o
  -4   5  27          5.65         12.91         5.64 o
  -3   5  27          5.79          6.62         2.86 o
  -2   5  27         34.48         38.26         6.41 o
  -1   5  27         21.15         26.12         7.70 o
   0   5  27          1.13          2.49         3.11 o
   1   5  27         10.97          5.36         3.31 o
   2   5  27          0.19          1.54         2.48 o
   3   5  27          0.44          1.25         3.13 o
  -3   6  27          2.89          3.61         3.39 o
  -2   6  27          4.44          2.07         2.38 o
  -1   6  27         14.45         20.38         4.98 o
   0   6  27          0.33         -0.27         2.46 o
   1   6  27          2.35          1.33         5.66 o
   2   6  27          2.07         -0.20         2.03 o
   1   7  27         39.31         38.21         8.95 o
   0  -4  28         27.20         25.14         7.11 o
   1  -4  28          0.01          0.93         2.17 o
  -1  -3  28          0.84          0.80         3.12 o
   0  -3  28          0.28         -2.49         2.49 o
   1  -3  28          5.90         11.21         5.00 o
   2  -3  28          5.04          3.95         2.78 o
  -2  -2  28         41.69         54.13        10.44 o
  -1  -2  28          7.33         17.86         6.32 o
   0  -2  28          7.03          7.11         3.64 o
   1  -2  28          6.86         21.44         6.41 o
   2  -2  28         10.17         11.07         3.52 o
   3  -2  28          4.35          3.16         2.30 o
  -3  -1  28          0.46          4.76         3.73 o
  -2  -1  28          8.89         11.91         5.60 o
  -1  -1  28         59.09         66.51        11.05 o
   0  -1  28          7.08          9.72         4.65 o
   1  -1  28          0.37          4.04         3.47 o
   2  -1  28          0.35          0.85         2.38 o
   3  -1  28          1.29         -0.92         3.61 o
  -3   0  28         16.00         28.47         7.37 o
  -2   0  28          8.91         10.72         5.17 o
  -1   0  28          2.92          1.93         3.76 o
   0   0  28          6.64          3.78         2.86 o
   1   0  28          9.03          8.73         4.07 o
   2   0  28         12.37          8.55         4.25 o
   3   0  28          0.49          0.82         3.12 o
   4   0  28         39.31         56.50        10.27 o
  -4   1  28          0.65         -3.81         4.65 o
  -3   1  28          2.28          1.93         2.04 o
  -2   1  28          5.70          2.74         2.36 o
  -1   1  28          1.21          0.85         4.13 o
   0   1  28          4.73          6.07         2.85 o
   1   1  28          0.97          7.02         5.15 o
   2   1  28          4.51          8.78         5.48 o
   3   1  28          4.15          8.99         3.98 o
   4   1  28          8.73         22.06         6.61 o
[truncated: 5,092 more chars]
